# Supplementary material for: Seasonal Restructuring of Microbial Communities and Resistomes in the Shitalakshya River, Bangladesh Revealed by Shotgun Metagenomics
Source: Microbiologyopen. 2026 Jul 1;15(4):e70359. doi: 10.1002/mbo3.70359 (PMC13322659; doi:10.1002/mbo3.70359)
Supplement: Supplementary file 1 — Supporting File 1. [file MBO3-15-e70359-s001.xlsx]

## Sheet: Data S1
																						ARGs Abundance Across Shitalakshya River							BRGs Abundance Across Samples							MRGs Abundance Across Samples							MCRGs Abundance Across Samples
Trimming Status								Host filtering status				Microbial reads determined from Kraken2
																						Category	classofdrugs	Mechanisms	Gene	Dec_2024	Feb_2025		Category	classofdrugs	Mechanisms	Gene	Dec_2024	Feb_2025		Category	classofdrugs	Mechanisms	Gene	Dec_2024	Feb_2025		Category	classofdrugs	Mechanisms	Gene	Dec_2024	Feb_2025
File_name	Month_name	Input Read Pairs	Both Surviving	Forward Only Surviving	Reverse Only Surviving	Dropped		Sample_ID	Human Host Reads	Percent of Human host reads		kingdom	phylum	class	order	family	genus	species	Dec_2024	Feb_2025		Drugs	Aminocoumarins	Aminocoumarin-resistant_DNA_topoisomerases	GYRBA	0.302798	0.25743		Biocides	Acetate_resistance	Acetate_resistance_protein	ICLR	0.0484084	0.0395736		Metals	Arsenic_resistance	Arsenic_resistance_protein	ARRA	0.0234325	0		Multi-compound	Biocide_and_metal_resistance	Biocide_and_metal_ABC_efflux_pumps	FETA	0.0422346	0.023857
DU33	Dec_2024	65384916	64881378 (99.23%	436424 (0.67%	39648 (0.06%	27466 (0.04%		2024-12-01	574388	0.0044		Bacteria	Pseudomonadota	Betaproteobacteria	Burkholderiales	Comamonadaceae	Diaphorobacter	Acidovorax ebreus	75	173		Drugs	Aminocoumarins	Aminocoumarin-resistant_DNA_topoisomerases	PARE	0.19209	1.2994		Biocides	Acetate_resistance	Acetate_resistance_protein	LPDT	0.260283	0.138306		Metals	Arsenic_resistance	Arsenic_resistance_protein	ARRB	0.00940105	0.00338511		Multi-compound	Biocide_and_metal_resistance	Biocide_and_metal_ABC_efflux_pumps	FETB	0.0715603	0.0399766
DU36	Feb_2025	73642743	72573630 (98.55%	984094 (1.34%	55674 (0.08%	29345 (0.04%		2025-02-01	1237242	0.0079		Bacteria	Bacillota	Clostridia	Eubacteriales	Clostridiaceae	Clostridium	Clostridium innocuum	0	431		Drugs	Aminoglycosides	Aminoglycoside-resistant_16S_ribosomal_subunit_protein	A16S	18.4278	18.502		Biocides	Acid_resistance	Acid_resistance_protein	ASR	0.0384461	0.0197465		Metals	Arsenic_resistance	Arsenic_resistance_protein	ARSD	0.00561257	0.00564185		Multi-compound	Biocide_and_metal_resistance	Biocide_and_metal_ABC_efflux_pumps	SITABCD	0.0471456	0
												Bacteria	Bacillota	Clostridia	Lachnospirales	Lachnospiraceae	Lachnoclostridium	Clostridium scindens	0	532		Drugs	Aminoglycosides	Aminoglycoside-resistant_16S_ribosomal_subunit_protein	RPSL	0.251303	0.220838		Biocides	Acid_resistance	Acid_resistance_protein	EEFA	0.04911	0.0528722		Metals	Arsenic_resistance	Arsenic_resistance_protein	PSTA	0.143682	0.146769		Multi-compound	Biocide_and_metal_resistance	Biocide_and_metal_resistance_protein	CHR	0.0258178	0.0706038
												Bacteria	Pseudomonadota	Gammaproteobacteria	Enterobacterales	Enterobacteriaceae	Pluralibacter	Enterobacter lignolyticus	38	856		Drugs	Aminoglycosides	Aminoglycoside-resistant_16S_ribosomal_subunit_protein	RRSC	3.27058	2.6686		Biocides	Acid_resistance	Acid_resistance_protein	EEFX	0.0119267	0.00467468		Metals	Arsenic_resistance	Arsenic_resistance_protein	PSTB	0.332124	0.422414		Multi-compound	Biocide_and_metal_resistance	Biocide_and_metal_resistance_protein	GLPF	0.0569676	0.0498095
												Bacteria	Pseudomonadota	Gammaproteobacteria	Enterobacterales	Erwiniaceae	Erwinia	Pantoea beijingensis	0	28		Drugs	Aminoglycosides	Aminoglycoside-resistant_16S_ribosomal_subunit_protein	RRSH	3.59219	2.95996		Biocides	Acid_resistance	Acid_resistance_protein	GADA	0.0739456	0.0272421		Metals	Arsenic_resistance	Arsenic_resistance_protein	PSTC	0.16543	0.140724		Multi-compound	Biocide_and_metal_resistance	Biocide_and_metal_resistance_protein	RUVB	0.22338	0.452638
												Viruses	Uroviricota	Caudoviricetes			Abaiavirus	Abaiavirus POA1180	0	125		Drugs	Aminoglycosides	Aminoglycoside_N-acetyltransferases	AAC3	0	0.0101553		Biocides	Acid_resistance	Acid_resistance_protein	GADB	0.0547226	0.0186987		Metals	Arsenic_resistance	Arsenic_resistance_protein	PSTS	0.0976587	0.0820487		Multi-compound	Biocide_and_metal_resistance	Biocide_and_metal_resistance_protein	TEHA	0.0443393	0.0216808
												Bacteria	Bacillota	Clostridia	Eubacteriales	Oscillospiraceae	Acetivibrio	Acetivibrio clariflavus	0	72		Drugs	Aminoglycosides	Aminoglycoside_N-acetyltransferases	AAC6-PRIME	0.134421	0.230268		Biocides	Acid_resistance	Acid_resistance_protein	GADC	0.101728	0.0293376		Metals	Arsenic_resistance	Arsenic_resistance_regulator	ARSR	0.0252566	0.00999414		Multi-compound	Biocide_and_metal_resistance	Biocide_and_metal_resistance_protein	TEHB	0.0425152	0.0185375
												Bacteria	Bacillota	Clostridia	Eubacteriales	Oscillospiraceae	Acetivibrio	Acetivibrio saccincola	0	32		Drugs	Aminoglycosides	Aminoglycoside_O-nucleotidyltransferases	ANT2-DPRIME	0	0.00805979		Biocides	Acid_resistance	Acid_resistance_protein	HDEA	0.0329738	0.00942996		Metals	Cadmium_resistance	Cadmium_resistance_regulator	CADR	0.0359204	0.0559349		Multi-compound	Biocide_and_metal_resistance	Biocide_and_metal_resistance_protein	YCHH	0.0395686	0.0201495
												Bacteria	Bacillota	Clostridia	Peptostreptococcales	Filifactoraceae	Acetoanaerobium	Acetoanaerobium noterae	536	320		Drugs	Aminoglycosides	Aminoglycoside_O-nucleotidyltransferases	ANT3-DPRIME	0.0855917	0.406697		Biocides	Acid_resistance	Acid_resistance_protein	HDEB	0.0211875	0.00822099		Metals	Chromium_resistance	Chromium_resistance_protein	CHRA	0	0.0210361		Multi-compound	Biocide_and_metal_resistance	Biocide_and_metal_resistance_protein	YGIW	0.0301676	0.00983294
												Bacteria	Bacillota	Clostridia	Peptostreptococcales	Filifactoraceae	Acetoanaerobium	Acetoanaerobium sticklandii	247	0		Drugs	Aminoglycosides	Aminoglycoside_O-nucleotidyltransferases	ANT6	0.101588	0.110419		Biocides	Acid_resistance	Acid_resistance_protein	YDEP	0.12951	0.0502125		Metals	Chromium_resistance	Chromium_resistance_protein	NFSA	0.0447602	0.0224062		Multi-compound	Biocide_and_metal_resistance	Biocide_and_metal_resistance_protein	YHCN	0.0269403	0.00951055
												Bacteria	Pseudomonadota	Alphaproteobacteria	Acetobacterales	Acetobacteraceae	Acetobacter	Acetobacter orientalis	88	0		Drugs	Aminoglycosides	Aminoglycoside_O-nucleotidyltransferases	ANT9	0	0.00443288		Biocides	Acid_resistance	Acid_resistance_regulator	EVGA	0.0503728	0.0142658		Metals	Copper_resistance	Copper_resistance_protein	COPA	0.16543	0.106712		Multi-compound	Biocide_and_metal_resistance	Biocide_and_metal_resistance_protein	YIEF	0.0582304	0.0351407
												Bacteria	Bacillota	Clostridia	Eubacteriales	Eubacteriaceae	Acetobacterium	Acetobacterium wieringae	0	203		Drugs	Aminoglycosides	Aminoglycoside_O-phosphotransferases	APH3-DPRIME	0.185776	0.155151		Biocides	Acid_resistance	Acid_resistance_regulator	GADE	0.0617383	0.0154748		Metals	Copper_resistance	Copper_resistance_protein	COPC	0	0		Multi-compound	Biocide_and_metal_resistance	Biocide_and_metal_resistance_protein	YJAA	0.00434974	0.00282093
												Bacteria	Mycoplasmatota	Mollicutes	Acholeplasmatales	Acholeplasmataceae	Acholeplasma	Acholeplasma brassicae	35383	637		Drugs	Aminoglycosides	Aminoglycoside_O-phosphotransferases	APH3-PRIME	0.0166974	0.0190211		Biocides	Aldehyde_resistance	Aldehyde_degradation	FORMA	0	0		Metals	Copper_resistance	Copper_resistance_protein	COPD	0	0		Multi-compound	Biocide_and_metal_resistance	Biocide_and_metal_resistance_protein	YODB	0.021889	0.00805979
												Bacteria	Mycoplasmatota	Mollicutes	Acholeplasmatales	Acholeplasmataceae	Acholeplasma	Acholeplasma hippikon	104	394		Drugs	Aminoglycosides	Aminoglycoside_O-phosphotransferases	APH6	0.092888	0.127506		Biocides	Biguanide_resistance	Biguanide_cation_efflux	CEPAB	0.0850304	0.0661709		Metals	Copper_resistance	Copper_resistance_protein	CUEO	0.123617	0.0893025		Multi-compound	Biocide_and_metal_resistance	Biocide_and_metal_resistance_protein	ZUPT	0.0427958	0.0182151
												Bacteria	Mycoplasmatota	Mollicutes	Acholeplasmatales	Acholeplasmataceae	Acholeplasma	Acholeplasma laidlawii	9527	257381		Drugs	Aminoglycosides	Aminoglycoside_efflux_pumps	KDPE	0.0516356	0.0402184		Biocides	Multi-biocide_resistance	Multi-biocide_ABC_efflux_pump	SMDA	0	0.111386		Metals	Copper_resistance	Copper_resistance_protein	CUTA	0.0304482	0.0117673		Multi-compound	Biocide_and_metal_resistance	Biocide_and_metal_resistance_regulator	CHRB	0	0.00628664
												Bacteria	Mycoplasmatota	Mollicutes	Acholeplasmatales	Acholeplasmataceae	Acholeplasma	Acholeplasma palmae	0	87		Drugs	Bacitracin	Undecaprenyl_pyrophosphate_phosphatase	BACA	0.116741	0.0681052		Biocides	Multi-biocide_resistance	Multi-biocide_ABC_efflux_pump	SMDB	0	0.129763		Metals	Copper_resistance	Copper_resistance_protein	CUTC	0.0336754	0.0183763		Multi-compound	Drug_and_biocide_and_metal_resistance	Drug_and_biocide_and_metal_RND_efflux_pumps	ACRD	0.252987	0.189244
												Bacteria	Pseudomonadota	Betaproteobacteria	Burkholderiales	Alcaligenaceae	Achromobacter	Achromobacter aegrifaciens	20	38896		Drugs	Cationic_antimicrobial_peptides	Cationic_peptide-resistant_16S_ribosomal_subunit_protein	CAP16S	3.35772	2.70132		Biocides	Multi-biocide_resistance	Multi-biocide_ABC_efflux_pump	SMRA	0	0		Metals	Copper_resistance	Copper_resistance_protein	CUTE	0.170201	0.115497		Multi-compound	Drug_and_biocide_and_metal_resistance	Drug_and_biocide_and_metal_RND_efflux_pumps	MDTA	0.095554	0.0602872
												Bacteria	Pseudomonadota	Betaproteobacteria	Burkholderiales	Alcaligenaceae	Achromobacter	Achromobacter deleyi	141	304		Drugs	Cationic_antimicrobial_peptides	Lipid_A_modification	EPTA	0.164729	0.0735053		Biocides	Multi-biocide_resistance	Multi-biocide_MATE_efflux_pump	EMMDR	0.0521969	0.0538394		Metals	Copper_resistance	Copper_resistance_protein	CUTF	0.0433571	0.0193435		Multi-compound	Drug_and_biocide_and_metal_resistance	Drug_and_biocide_and_metal_RND_efflux_pumps	MDTB	0.275016	0.225191
												Bacteria	Pseudomonadota	Betaproteobacteria	Burkholderiales	Alcaligenaceae	Achromobacter	Achromobacter denitrificans	135	550		Drugs	Cationic_antimicrobial_peptides	Lipid_A_modification	PMRF	0.0753488	0.0409437		Biocides	Multi-biocide_resistance	Multi-biocide_MFS_efflux_pump	SMFY	0	0.0333675		Metals	Copper_resistance	Copper_resistance_protein	PCOA	0.0872755	0.161679		Multi-compound	Drug_and_biocide_and_metal_resistance	Drug_and_biocide_and_metal_RND_efflux_pumps	MDTC	0.259581	0.184166
												Bacteria	Pseudomonadota	Betaproteobacteria	Burkholderiales	Alcaligenaceae	Achromobacter	Achromobacter insolitus	9796	721		Drugs	Cationic_antimicrobial_peptides	Lipid_A_modification	UGD	0.0899414	0.0404601		Biocides	Multi-biocide_resistance	Multi-biocide_RND_efflux_pump	HASF	0	0.0402184		Metals	Copper_resistance	Copper_resistance_protein	PCOB	0.0371833	0.0663321		Multi-compound	Drug_and_biocide_and_metal_resistance	Drug_and_biocide_and_metal_RND_efflux_pumps	ROBA	0.092888	0.0452154
												Bacteria	Pseudomonadota	Betaproteobacteria	Burkholderiales	Alcaligenaceae	Achromobacter	Achromobacter marplatensis	33	53		Drugs	Elfamycins	EF-Tu_inhibition	TUFAB	3.45103	5.98117		Biocides	Multi-biocide_resistance	Multi-biocide_RND_efflux_pump	KEXD	0.0907833	0.0676216		Metals	Copper_resistance	Copper_resistance_protein	PCOC	0.0237131	0.0301436		Multi-compound	Drug_and_biocide_and_metal_resistance	Drug_and_biocide_and_metal_RND_efflux_regulator	BAER	0.0775938	0.0435229
												Bacteria	Pseudomonadota	Betaproteobacteria	Burkholderiales	Alcaligenaceae	Achromobacter	Achromobacter mucicolens	395	1120		Drugs	Fluoroquinolones	Fluoroquinolone-resistant_DNA_topoisomerases	GYRA	0.475525	0.374538		Biocides	Multi-biocide_resistance	Multi-biocide_RND_efflux_pump	MEXV	0	0.0454572		Metals	Copper_resistance	Copper_resistance_protein	PCOD	0.0505131	0.0803561		Multi-compound	Drug_and_biocide_and_metal_resistance	Drug_and_biocide_and_metal_RND_efflux_regulator	BAES	0.0651058	0.0418303
												Bacteria	Pseudomonadota	Betaproteobacteria	Burkholderiales	Alcaligenaceae	Achromobacter	Achromobacter pestifer	0	747		Drugs	Fluoroquinolones	Fluoroquinolone-resistant_DNA_topoisomerases	GYRB	0.542876	1.00046		Biocides	Multi-biocide_resistance	Multi-biocide_RND_efflux_pump	MEXW	0	0.582642		Metals	Copper_resistance	Copper_resistance_regulator	BHSA	0.0273613	0.00926876		Multi-compound	Drug_and_biocide_and_metal_resistance	Drug_and_biocide_and_metal_resistance_regulator	SOXS	0.0152943	0.00668963
												Bacteria	Pseudomonadota	Betaproteobacteria	Burkholderiales	Alcaligenaceae	Achromobacter	Achromobacter piechaudii	63	0		Drugs	Fluoroquinolones	Fluoroquinolone-resistant_DNA_topoisomerases	PARC	0.18297	0.224143		Biocides	Multi-biocide_resistance	Multi-biocide_RND_efflux_pump	SRPC	0	0		Metals	Copper_resistance	Copper_resistance_regulator	COMR	0.056687	0.0217614		Multi-compound	Drug_and_biocide_resistance	Drug_and_biocide_ABC_efflux_pumps	YOGI	0.146488	0.0903503
												Bacteria	Pseudomonadota	Betaproteobacteria	Burkholderiales	Alcaligenaceae	Achromobacter	Achromobacter ruhlandii	59	117		Drugs	Fluoroquinolones	Fluoroquinolone-resistant_DNA_topoisomerases	PAREF	0.103552	0.0540812		Biocides	Multi-biocide_resistance	Multi-biocide_RND_efflux_pump	TOLC	0.0622995	0.075359		Metals	Copper_resistance	Copper_resistance_regulator	COPR	0.146348	0.309415		Multi-compound	Drug_and_biocide_resistance	Drug_and_biocide_ABC_efflux_regulator	PHOB	0.04911	0.0491647
												Bacteria	Pseudomonadota	Betaproteobacteria	Burkholderiales	Alcaligenaceae	Achromobacter	Achromobacter sp.	839	22719		Drugs	Fluoroquinolones	Fluoroquinolone_resistance_phosphotransferase	CRPP	0	0.000644783		Biocides	Multi-biocide_resistance	Multi-biocide_RND_efflux_pump	TOLCSM	0	0.0480364		Metals	Copper_resistance	Copper_resistance_regulator	COPS	0	0		Multi-compound	Drug_and_biocide_resistance	Drug_and_biocide_MATE_efflux_pumps	MDTK	0.056687	0.0275645
												Bacteria	Pseudomonadota	Betaproteobacteria	Burkholderiales	Alcaligenaceae	Achromobacter	Achromobacter spanius	562	20		Drugs	Fluoroquinolones	Quinolone_resistance_protein_Qnr	QNRA	0	0.0040299		Biocides	Multi-biocide_resistance	Multi-biocide_SMR_efflux_pump	SSME	0	0.00233734		Metals	Copper_resistance	Copper_resistance_regulator	CUER	0.044199	0.0279675		Multi-compound	Drug_and_biocide_resistance	Drug_and_biocide_MFS_efflux_pumps	BCR	0.093309	0.0596425
												Bacteria	Pseudomonadota	Betaproteobacteria	Burkholderiales	Alcaligenaceae	Achromobacter	Achromobacter veterisilvae	21	40		Drugs	Fluoroquinolones	Quinolone_resistance_protein_Qnr	QNRB	0.00673508	0.0141046		Biocides	Multi-biocide_resistance	Multi-biocide_SMR_efflux_pump	SUGE	0.0380252	0.0217614		Metals	Copper_resistance	Copper_resistance_regulator	PCOR	0.0308691	0.068347		Multi-compound	Drug_and_biocide_resistance	Drug_and_biocide_MFS_efflux_pumps	EMRA	0.0980797	0.0584335
												Bacteria	Pseudomonadota	Betaproteobacteria	Burkholderiales	Alcaligenaceae	Achromobacter	Achromobacter xylosoxidans	625	23038		Drugs	Fluoroquinolones	Quinolone_resistance_protein_Qnr	QNRD	5.90148	0.779624		Biocides	Multi-biocide_resistance	Multi-biocide_resistance_protein	MDEA	0	0		Metals	Copper_resistance	Copper_resistance_regulator	PCOS	0.0705781	0.0989742		Multi-compound	Drug_and_biocide_resistance	Drug_and_biocide_MFS_efflux_pumps	EMRASM	0	0.0772128
												Bacteria	Pseudomonadota	Gammaproteobacteria	Chromatiales	Ectothiorhodospiraceae	Acidihalobacter	Acidihalobacter ferrooxydans	109	463		Drugs	Fluoroquinolones	Quinolone_resistance_protein_Qnr	QNRS	0.137789	0.052308		Biocides	Multi-biocide_resistance	Multi-biocide_resistance_protein	YJCG	0.290591	0.322311		Metals	Iron_resistance	Iron_resistance_protein	YBTP	0.0303079	0.0184569		Multi-compound	Drug_and_biocide_resistance	Drug_and_biocide_MFS_efflux_pumps	EMRB	0.135684	0.0619798
												Bacteria	Bacillota	Tissierellia	Tissierellales	Acidilutibacteraceae	Acidilutibacter	Acidilutibacter cellobiosedens	62	11527		Drugs	Fluoroquinolones	Quinolone_resistance_protein_Qnr	QNRVC	0.0202053	0.0256301		Biocides	Multi-biocide_resistance	Multi-biocide_resistance_regulator	ARIR	0.0279225	0.00515827		Metals	Iron_resistance	Iron_resistance_protein	YBTQ	0.0369026	0.0249854		Multi-compound	Drug_and_biocide_resistance	Drug_and_biocide_MFS_efflux_pumps	EMRBSM	0	0.0932518
												Bacteria	Pseudomonadota	Acidithiobacillia	Acidithiobacillales	Acidithiobacillaceae	Acidithiobacillus	Acidithiobacillus caldus	260	485		Drugs	Fosfomycin	Fosfomycin_target_mutation	GLPT	0.224082	0.15233		Biocides	Multi-biocide_resistance	Multi-biocide_resistance_regulator	OXYRKP	0.130913	0.131616		Metals	Mercury_resistance	Mercury_resistance_protein	MERA	0.205981	2.75282		Multi-compound	Drug_and_biocide_resistance	Drug_and_biocide_MFS_efflux_pumps	EMRCSM	0	0
												Bacteria	Pseudomonadota	Acidithiobacillia	Acidithiobacillales	Acidithiobacillaceae	Acidithiobacillus	Acidithiobacillus ferriphilus	0	176		Drugs	Fosfomycin	Fosfomycin_target_mutation	MURA	0.163045	0.124766		Biocides	Multi-biocide_resistance	Multi-biocide_resistance_regulator	PCM	0	0.0176509		Metals	Mercury_resistance	Mercury_resistance_protein	MERB	0.00743666	0.0853532		Multi-compound	Drug_and_biocide_resistance	Drug_and_biocide_MFS_efflux_pumps	EMRD	0.110989	0.0767292
												Bacteria	Pseudomonadota	Acidithiobacillia	Acidithiobacillales	Acidithiobacillaceae	Acidithiobacillus	Acidithiobacillus ferrivorans	58	84		Drugs	Fosfomycin	Fosfomycin_target_mutation	PTSL	0.386987	0.297406		Biocides	Multi-biocide_resistance	Multi-biocide_resistance_regulator	RPOS	0.189565	0.13339		Metals	Mercury_resistance	Mercury_resistance_protein	MERC	0.00757697	0.122106		Multi-compound	Drug_and_biocide_resistance	Drug_and_biocide_MFS_efflux_pumps	EMRK	0.0576692	0.0213584
												Bacteria	Pseudomonadota	Acidithiobacillia	Acidithiobacillales	Acidithiobacillaceae	Acidithiobacillus	Acidithiobacillus ferrooxidans	41	234		Drugs	Fosfomycin	Fosfomycin_target_mutation	UHPT	0.180584	0.16587		Biocides	Multi-biocide_resistance	Multi-biocide_resistance_regulator	SOXRB	0.0359204	0.0203107		Metals	Mercury_resistance	Mercury_resistance_protein	MERE	0.00561257	0.243083		Multi-compound	Drug_and_biocide_resistance	Drug_and_biocide_MFS_efflux_pumps	EMRY	0.115759	0.0161196
												Bacteria	Pseudomonadota	Acidithiobacillia	Acidithiobacillales	Acidithiobacillaceae	Acidithiobacillus	Acidithiobacillus montserratensis	0	21		Drugs	Fosfomycin	Fosfomycin_thiol_transferases	FOSA	0.0203456	0.0466662		Biocides	Multi-biocide_resistance	Multi-biocide_resistance_regulator	YDEO	0.0519163	0.0162808		Metals	Mercury_resistance	Mercury_resistance_protein	MERF	0	0.0931712		Multi-compound	Drug_and_biocide_resistance	Drug_and_biocide_MFS_efflux_pumps	KDEA	0.0794179	0.0735053
												Bacteria	Pseudomonadota	Acidithiobacillia	Acidithiobacillales	Acidithiobacillaceae	Acidithiobacillus	Acidithiobacillus sp.	0	340		Drugs	Fosfomycin	Fosfomycin_thiol_transferases	FOSB	0	0		Biocides	Peroxide_resistance	Peroxide_resistance_stress_protein	IBPA	0.0697362	0.0361885		Metals	Mercury_resistance	Mercury_resistance_protein	MERG	0	0.037075		Multi-compound	Drug_and_biocide_resistance	Drug_and_biocide_MFS_efflux_pumps	KMRA	0.0456021	0.0509379
												Bacteria	Pseudomonadota	Betaproteobacteria	Burkholderiales	Comamonadaceae	Acidovorax	Acidovorax carolinensis	1462	5260		Drugs	Glycopeptides	Bleomycin_resistance_protein	BRP	0	0.00652843		Biocides	Peroxide_resistance	Peroxide_resistance_stress_protein	IBPB	0.0691749	0.0357855		Metals	Mercury_resistance	Mercury_resistance_protein	MERP	0.0362011	0.561445		Multi-compound	Drug_and_biocide_resistance	Drug_and_biocide_MFS_efflux_pumps	KPN	0.150557	0.157166
												Bacteria	Pseudomonadota	Betaproteobacteria	Burkholderiales	Comamonadaceae	Acidovorax	Acidovorax delafieldii	57	44		Drugs	Lipopeptides	Colistin-resistant_mutant	LPXC	0.148873	0		Biocides	Peroxide_resistance	peroxide_resistance_protein	SODA	0.105095	0.0741501		Metals	Mercury_resistance	Mercury_resistance_protein	MERT	0.0450409	0.734731		Multi-compound	Drug_and_biocide_resistance	Drug_and_biocide_MFS_efflux_pumps	MDFA	0.033956	0.0174091
												Bacteria	Pseudomonadota	Betaproteobacteria	Burkholderiales	Comamonadaceae	Acidovorax	Acidovorax facilis	149	170		Drugs	Lipopeptides	Colistin-resistant_mutant	PMRAR	0.0457424	0.0301436		Biocides	Peroxide_resistance	peroxide_resistance_protein	SODB	0.32595	0.505268		Metals	Mercury_resistance	Mercury_resistance_regulator	MERD	0.0154346	0.492614		Multi-compound	Drug_and_biocide_resistance	Drug_and_biocide_MFS_efflux_pumps	MDTG	0.0693152	0.0313526
												Bacteria	Pseudomonadota	Betaproteobacteria	Burkholderiales	Comamonadaceae	Acidovorax	Acidovorax radicis	209	80		Drugs	Lipopeptides	Colistin_phosphoethanolamine_transferase	ARNT	0.0681927	0.061335		Biocides	Peroxide_resistance	peroxide_resistance_protein	YDEI	0.0203456	0.0075762		Metals	Mercury_resistance	Mercury_resistance_regulator	MERR	0.0408314	0.465856		Multi-compound	Drug_and_biocide_resistance	Drug_and_biocide_MFS_efflux_pumps	MDTH	0.0667896	0.0477946
												Bacteria	Pseudomonadota	Betaproteobacteria	Burkholderiales	Comamonadaceae	Acidovorax	Acidovorax sacchari	366	0		Drugs	Lipopeptides	Colistin_phosphoethanolamine_transferase	CPRR	0	0.0440871		Biocides	Phenolic_compound_resistance	Phenolic_RND_efflux_pump	TRIB	0	0.0329645		Metals	Mercury_resistance	Mercury_resistance_regulator	MERR1	0	0.0813233		Multi-compound	Drug_and_biocide_resistance	Drug_and_biocide_MFS_efflux_pumps	MDTM	0.0826451	0.0297406
												Bacteria	Pseudomonadota	Betaproteobacteria	Burkholderiales	Comamonadaceae	Acidovorax	Acidovorax sp.	10195	29667		Drugs	Lipopeptides	Colistin_phosphoethanolamine_transferase	EPTB	0.14747	0.109533		Biocides	Phenolic_compound_resistance	Phenolic_resistance_protein	FABI	0.095554	0.0602872		Metals	Mercury_resistance	Mercury_resistance_regulator	MERR2	0	0.0521468		Multi-compound	Drug_and_biocide_resistance	Drug_and_biocide_MFS_efflux_regulator	EMRR	0.0914849	0.0542424
												Bacteria	Pseudomonadota	Betaproteobacteria	Burkholderiales	Comamonadaceae	Acidovorax	Acidovorax temperans	117948	72764		Drugs	Lipopeptides	Colistin_phosphoethanolamine_transferase	MCR	0	0		Biocides	Phenolic_compound_resistance	Triclosan-resistant_mutation	FABG	0.137508	0.0896249		Metals	Multi-metal_resistance	Multi-metal_ABC_efflux_pumps	FECD	0.0237131	0.0299018		Multi-compound	Drug_and_biocide_resistance	Drug_and_biocide_MFS_efflux_regulator	EMRRSM	0	0
												Bacteria	Pseudomonadota	Gammaproteobacteria	Moraxellales	Moraxellaceae	Acinetobacter	Acinetobacter baumannii	37003	6760		Drugs	MLS	23S_rRNA_methyltransferases	ERM	0	0.00725381						2.81288	3.19458		Metals	Multi-metal_resistance	Multi-metal_ABC_efflux_pumps	FECE	0.0565466	0.0408631		Multi-compound	Drug_and_biocide_resistance	Drug_and_biocide_MFS_efflux_regulator	EVGS	0.250461	0.0636723
												Bacteria	Pseudomonadota	Gammaproteobacteria	Moraxellales	Moraxellaceae	Acinetobacter	Acinetobacter baylyi	279	0		Drugs	MLS	23S_rRNA_methyltransferases	ERMA	0	0.0639947									Metals	Multi-metal_resistance	Multi-metal_ABC_efflux_pumps	MODA	0.0628608	0.0380422		Multi-compound	Drug_and_biocide_resistance	Drug_and_biocide_RND_efflux_pumps	ACRA	0.183391	0.0944607
												Bacteria	Pseudomonadota	Gammaproteobacteria	Moraxellales	Moraxellaceae	Acinetobacter	Acinetobacter bereziniae	2296	192		Drugs	MLS	23S_rRNA_methyltransferases	ERMC	0	0.0102359									Metals	Multi-metal_resistance	Multi-metal_ABC_efflux_pumps	MODB	0	0		Multi-compound	Drug_and_biocide_resistance	Drug_and_biocide_RND_efflux_pumps	ACRB	0.530528	0.335771
												Bacteria	Pseudomonadota	Gammaproteobacteria	Moraxellales	Moraxellaceae	Acinetobacter	Acinetobacter bouvetii	982	0		Drugs	MLS	23S_rRNA_methyltransferases	ERMF	0.0197843	0.110983									Metals	Multi-metal_resistance	Multi-metal_ABC_efflux_pumps	MODC	0.114356	0.076165		Multi-compound	Drug_and_biocide_resistance	Drug_and_biocide_RND_efflux_pumps	ACRE	0.0628608	0.0357049
												Bacteria	Pseudomonadota	Gammaproteobacteria	Moraxellales	Moraxellaceae	Acinetobacter	Acinetobacter calcoaceticus	118	66		Drugs	MLS	23S_rRNA_methyltransferases	ERMG	0	0.0111225									Metals	Multi-metal_resistance	Multi-metal_RND_efflux_pumps	CUSA	0.23671	0.165709		Multi-compound	Drug_and_biocide_resistance	Drug_and_biocide_RND_efflux_pumps	ACRF	0.257336	0.140724
												Bacteria	Pseudomonadota	Gammaproteobacteria	Moraxellales	Moraxellaceae	Acinetobacter	Acinetobacter chinensis	2969	219		Drugs	MLS	Lincosamide_nucleotidyltransferases	LNUC	0	0.0191823									Metals	Multi-metal_resistance	Multi-metal_RND_efflux_pumps	CUSB	0.0990619	0.0462632		Multi-compound	Drug_and_biocide_resistance	Drug_and_biocide_RND_efflux_pumps	MDTE	0.0632817	0.0257913
												Bacteria	Pseudomonadota	Gammaproteobacteria	Moraxellales	Moraxellaceae	Acinetobacter	Acinetobacter colistiniresistens	307	73		Drugs	MLS	MLS_resistance_ABC_efflux_pumps	LSA	0	0.0236958									Metals	Multi-metal_resistance	Multi-metal_RND_efflux_pumps	CUSC	0.0550032	0.0171674		Multi-compound	Drug_and_biocide_resistance	Drug_and_biocide_RND_efflux_pumps	MDTF	0.20528	0.100909
												Bacteria	Pseudomonadota	Gammaproteobacteria	Moraxellales	Moraxellaceae	Acinetobacter	Acinetobacter corruptisaponis	249	179		Drugs	MLS	MLS_resistance_ABC_efflux_pumps	MSRD	0	0.0918816									Metals	Multi-metal_resistance	Multi-metal_RND_efflux_pumps	CUSF	0.0209068	0.00596425		Multi-compound	Drug_and_biocide_resistance	Drug_and_biocide_RND_efflux_pumps	MDTN	0.0606158	0.0272421
												Bacteria	Pseudomonadota	Gammaproteobacteria	Moraxellales	Moraxellaceae	Acinetobacter	Acinetobacter courvalinii	45	54		Drugs	MLS	MLS_resistance_ABC_efflux_pumps	MSRE	1.49252	1.31689									Metals	Multi-metal_resistance	Multi-metal_RND_efflux_pumps	SILA	0.186758	0.278627		Multi-compound	Drug_and_biocide_resistance	Drug_and_biocide_RND_efflux_pumps	MDTO	0.0980797	0.0451348
												Bacteria	Pseudomonadota	Gammaproteobacteria	Moraxellales	Moraxellaceae	Acinetobacter	Acinetobacter cumulans	35967	127		Drugs	MLS	MLS_resistance_MFS_efflux_pumps	MEFA	0	0.0103971									Metals	Multi-metal_resistance	Multi-metal_RND_efflux_pumps	SILB	0.068333	0.109371		Multi-compound	Drug_and_biocide_resistance	Drug_and_biocide_RND_efflux_pumps	MDTP	0.063843	0.0303048
												Bacteria	Pseudomonadota	Gammaproteobacteria	Moraxellales	Moraxellaceae	Acinetobacter	Acinetobacter defluvii	2502	57		Drugs	MLS	MLS_resistance_MFS_efflux_pumps	MEFC	0.875842	1.0165									Metals	Multi-metal_resistance	Multi-metal_RND_efflux_pumps	SILC	0.0708587	0.105583		Multi-compound	Drug_and_biocide_resistance	Drug_and_biocide_RND_efflux_pumps	MEXA	0	0.069556
												Bacteria	Pseudomonadota	Gammaproteobacteria	Moraxellales	Moraxellaceae	Acinetobacter	Acinetobacter dispersus	22	73		Drugs	MLS	Macrolide-resistant_23S_rRNA_mutation	MLS23S	26.1358	18.8015									Metals	Multi-metal_resistance	Multi-metal_RND_efflux_pumps	SILE	0.0206262	0.032078		Multi-compound	Drug_and_biocide_resistance	Drug_and_biocide_RND_efflux_pumps	MEXD1	0.311217	0.63898
												Bacteria	Pseudomonadota	Gammaproteobacteria	Moraxellales	Moraxellaceae	Acinetobacter	Acinetobacter equi	93	0		Drugs	MLS	Macrolide_esterases	EREA	0.0168377	0.0306272									Metals	Multi-metal_resistance	Multi-metal_RND_efflux_pumps	SILF	0.0183812	0.0239376		Multi-compound	Drug_and_biocide_resistance	Drug_and_biocide_RND_efflux_pumps	MEXE	0.0794179	0.229059
												Bacteria	Pseudomonadota	Gammaproteobacteria	Moraxellales	Moraxellaceae	Acinetobacter	Acinetobacter gandensis	2422	336		Drugs	MLS	Macrolide_esterases	ERED	0.0818032	0									Metals	Multi-metal_resistance	Multi-metal_RND_efflux_pumps	SILP	0.126002	0.250982		Multi-compound	Drug_and_biocide_resistance	Drug_and_biocide_RND_efflux_pumps	MEXF	0	0.648249
												Bacteria	Pseudomonadota	Gammaproteobacteria	Moraxellales	Moraxellaceae	Acinetobacter	Acinetobacter guillouiae	1067	189		Drugs	MLS	Macrolide_phosphotransferases	MPH	0	0									Metals	Multi-metal_resistance	Multi-metal_RND_efflux_regulator	CUSR	0.0711393	0.084789		Multi-compound	Drug_and_biocide_resistance	Drug_and_biocide_RND_efflux_pumps	MEXJ	0	0.0432811
												Bacteria	Pseudomonadota	Gammaproteobacteria	Moraxellales	Moraxellaceae	Acinetobacter	Acinetobacter haemolyticus	2925	1349		Drugs	MLS	Macrolide_phosphotransferases	MPHA	0.0129089	0.13347									Metals	Multi-metal_resistance	Multi-metal_RND_efflux_regulator	CUSS	0.0826451	0.0432005		Multi-compound	Drug_and_biocide_resistance	Drug_and_biocide_RND_efflux_pumps	MEXK	0	0.892702
												Bacteria	Pseudomonadota	Gammaproteobacteria	Moraxellales	Moraxellaceae	Acinetobacter	Acinetobacter indicus	12188	1507		Drugs	MLS	Macrolide_phosphotransferases	MPHB	0.0289047	0.00797919									Metals	Multi-metal_resistance	Multi-metal_RND_efflux_regulator	SILS	0.0484084	0.0955085		Multi-compound	Drug_and_biocide_resistance	Drug_and_biocide_RND_efflux_pumps	OQXA	0	0.0105583
												Bacteria	Pseudomonadota	Gammaproteobacteria	Moraxellales	Moraxellaceae	Acinetobacter	Acinetobacter johnsonii	883681	134177		Drugs	MLS	Macrolide_phosphotransferases	MPHE	0.970834	0.727074									Metals	Multi-metal_resistance	Multi-metal_resistance_protein	ARSA	0.136947	0.12944		Multi-compound	Drug_and_biocide_resistance	Drug_and_biocide_RND_efflux_pumps	OQXB	0	0
												Bacteria	Pseudomonadota	Gammaproteobacteria	Moraxellales	Moraxellaceae	Acinetobacter	Acinetobacter junii	5218	6785		Drugs	MLS	Macrolide_phosphotransferases	MPHG	0.561257	0.720465									Metals	Multi-metal_resistance	Multi-metal_resistance_protein	ARSBM	0.184794	0.203671		Multi-compound	Drug_and_biocide_resistance	Drug_and_biocide_RND_efflux_pumps	RSMA	0	0.0166838
												Bacteria	Pseudomonadota	Gammaproteobacteria	Moraxellales	Moraxellaceae	Acinetobacter	Acinetobacter lactucae	84	0		Drugs	Multi-drug_resistance	MDR_23S_ribosomal_RNA_methyltransferase	CFRC	0	0.100989									Metals	Multi-metal_resistance	Multi-metal_resistance_protein	ARSCM	0.0384461	0.0742307		Multi-compound	Drug_and_biocide_resistance	Drug_and_biocide_RND_efflux_pumps	SDEB	0	0.321747
												Bacteria	Pseudomonadota	Gammaproteobacteria	Moraxellales	Moraxellaceae	Acinetobacter	Acinetobacter lanii	893	0		Drugs	Multi-drug_resistance	MDR_acetyltransferase	IBCR	0	0									Metals	Multi-metal_resistance	Multi-metal_resistance_protein	ARSDM	0.0252566	0.0236152		Multi-compound	Drug_and_biocide_resistance	Drug_and_biocide_RND_efflux_pumps	SDEX	0	0.02426
												Bacteria	Pseudomonadota	Gammaproteobacteria	Moraxellales	Moraxellaceae	Acinetobacter	Acinetobacter larvae	1131	0		Drugs	Multi-drug_resistance	MDR_mutant_porin_proteins	OMPF	0	0									Metals	Multi-metal_resistance	Multi-metal_resistance_protein	ARSRM	0.041533	0.0275645		Multi-compound	Drug_and_biocide_resistance	Drug_and_biocide_RND_efflux_pumps	SDEY	0	0.224868
												Bacteria	Pseudomonadota	Gammaproteobacteria	Moraxellales	Moraxellaceae	Acinetobacter	Acinetobacter lwoffii	10978	2620		Drugs	Multi-drug_resistance	MDR_mutant_porin_proteins	OMPK	0.0427958	0.0294182									Metals	Multi-metal_resistance	Multi-metal_resistance_protein	CORA	0.111129	0.100506		Multi-compound	Drug_and_biocide_resistance	Drug_and_biocide_RND_efflux_pumps	SME	0	0.306594
												Bacteria	Pseudomonadota	Gammaproteobacteria	Moraxellales	Moraxellaceae	Acinetobacter	Acinetobacter nosocomialis	2498	395		Drugs	Multi-drug_resistance	MDR_regulator	PARS	0	0.0502125									Metals	Multi-metal_resistance	Multi-metal_resistance_protein	CORB	0.0745069	0.0546454		Multi-compound	Drug_and_biocide_resistance	Drug_and_biocide_RND_efflux_pumps	TTGA	0.11155	0.236797
												Bacteria	Pseudomonadota	Gammaproteobacteria	Moraxellales	Moraxellaceae	Acinetobacter	Acinetobacter oleivorans	34	75		Drugs	Multi-drug_resistance	Multi-drug_ABC_efflux_pumps	LPTD	0.131615	0.102762									Metals	Multi-metal_resistance	Multi-metal_resistance_protein	CORC	0.110848	0.0946219		Multi-compound	Drug_and_biocide_resistance	Drug_and_biocide_RND_efflux_pumps	TTGB	0.417716	0.881338
												Bacteria	Pseudomonadota	Gammaproteobacteria	Moraxellales	Moraxellaceae	Acinetobacter	Acinetobacter piscicola	3019	1085		Drugs	Multi-drug_resistance	Multi-drug_ABC_efflux_pumps	LSAE	0	0									Metals	Multi-metal_resistance	Multi-metal_resistance_protein	CORD	0.0333948	0.0294182		Multi-compound	Drug_and_biocide_resistance	Drug_and_biocide_RND_efflux_pumps	TTGC	0.103973	0.239295
												Bacteria	Pseudomonadota	Gammaproteobacteria	Moraxellales	Moraxellaceae	Acinetobacter	Acinetobacter pittii	8063	1670		Drugs	Multi-drug_resistance	Multi-drug_ABC_efflux_pumps	MSBA	0.222538	0.167563									Metals	Multi-metal_resistance	Multi-metal_resistance_protein	DSBA	0.0381655	0		Multi-compound	Drug_and_biocide_resistance	Drug_and_biocide_RND_efflux_regulator	ACRR	0.100184	0.0589977
												Bacteria	Pseudomonadota	Gammaproteobacteria	Moraxellales	Moraxellaceae	Acinetobacter	Acinetobacter portensis	328	86		Drugs	Multi-drug_resistance	Multi-drug_RND_efflux_pumps	HNS	0.097799	0.0486811									Metals	Multi-metal_resistance	Multi-metal_resistance_protein	DSBB	0.0203456	0.0106389		Multi-compound	Drug_and_biocide_resistance	Drug_and_biocide_RND_efflux_regulator	ACRS	0.0496712	0.0165226
												Bacteria	Pseudomonadota	Gammaproteobacteria	Moraxellales	Moraxellaceae	Acinetobacter	Acinetobacter proteolyticus	747	34		Drugs	Multi-drug_resistance	Multi-drug_RND_efflux_pumps	MEXC1	0.0503728	0.0789859									Metals	Multi-metal_resistance	Multi-metal_resistance_protein	DSBC	0.0411121	0.0194241		Multi-compound	Drug_and_biocide_resistance	Drug_and_biocide_RND_efflux_regulator	CPXAR	0.323986	0.32626
												Bacteria	Pseudomonadota	Gammaproteobacteria	Moraxellales	Moraxellaceae	Acinetobacter	Acinetobacter pseudolwoffii	1669	357		Drugs	Multi-drug_resistance	Multi-drug_RND_efflux_pumps	TOPR	0.0587917	0.103568									Metals	Multi-metal_resistance	Multi-metal_resistance_protein	FIEF	0.0670702	0.0413467		Multi-compound	Drug_and_biocide_resistance	Drug_and_biocide_RND_efflux_regulator	CRP	0.174551	0.125652
												Bacteria	Pseudomonadota	Gammaproteobacteria	Moraxellales	Moraxellaceae	Acinetobacter	Acinetobacter radioresistens	1699	408		Drugs	Multi-drug_resistance	Multi-drug_RND_efflux_regulator	ASMA	0.185916	0.105019									Metals	Multi-metal_resistance	Multi-metal_resistance_protein	FPTA	0	0.0673799		Multi-compound	Drug_and_biocide_resistance	Drug_and_biocide_RND_efflux_regulator	GADW	0.0569676	0.0201495
												Bacteria	Pseudomonadota	Gammaproteobacteria	Moraxellales	Moraxellaceae	Acinetobacter	Acinetobacter schindleri	16822	6275		Drugs	Multi-drug_resistance	Multi-drug_RND_efflux_regulator	NALD	0	0.0229704									Metals	Multi-metal_resistance	Multi-metal_resistance_protein	MNTH	0.104955	0.0729411		Multi-compound	Drug_and_biocide_resistance	Drug_and_biocide_RND_efflux_regulator	GADX	0.0745069	0.0204719
												Bacteria	Pseudomonadota	Gammaproteobacteria	Moraxellales	Moraxellaceae	Acinetobacter	Acinetobacter seifertii	3571	435		Drugs	Multi-drug_resistance	Multi-drug_RND_efflux_regulator	RAMA	0	0.0127345									Metals	Multi-metal_resistance	Multi-metal_resistance_protein	MNTP	0.046865	0.0359467		Multi-compound	Drug_and_biocide_resistance	Drug_and_biocide_RND_efflux_regulator	MARA	0.0340964	0.0188599
												Bacteria	Pseudomonadota	Gammaproteobacteria	Moraxellales	Moraxellaceae	Acinetobacter	Acinetobacter septicus	108	26		Drugs	Multi-drug_resistance	Multi-drug_RND_efflux_regulator	RAMR	0.0342367	0.00983294									Metals	Multi-metal_resistance	Multi-metal_resistance_protein	MNTR	0.0331142	0.0198271		Multi-compound	Drug_and_biocide_resistance	Drug_and_biocide_RND_efflux_regulator	MARR	0.0248356	0.00918816
												Bacteria	Pseudomonadota	Gammaproteobacteria	Moraxellales	Moraxellaceae	Acinetobacter	Acinetobacter shaoyimingii	142	0		Drugs	Nucleosides	Streptothricin_acetyltransferase	SAT	0.00968168	0									Metals	Multi-metal_resistance	Multi-metal_resistance_protein	PITA	0.239657	0.147172		Multi-compound	Drug_and_biocide_resistance	Drug_and_biocide_RND_efflux_regulator	MEXT	0.105376	0
												Bacteria	Pseudomonadota	Gammaproteobacteria	Moraxellales	Moraxellaceae	Acinetobacter	Acinetobacter soli	63294	243		Drugs	Phenicol	Chloramphenicol_acetyltransferases	CAT	0	0.00274033									Metals	Multi-metal_resistance	Multi-metal_resistance_protein	RCNA	0.0493906	0.016039		Multi-compound	Drug_and_biocide_resistance	Drug_and_biocide_RND_efflux_regulator	SMET	0	0.015636
												Bacteria	Pseudomonadota	Gammaproteobacteria	Moraxellales	Moraxellaceae	Acinetobacter	Acinetobacter sp.	451427	297102		Drugs	Phenicol	Chloramphenicol_acetyltransferases	CATA	0	0.0175703									Metals	Multi-metal_resistance	Multi-metal_resistance_protein	RCNB	0.0310094	0.00942996		Multi-compound	Drug_and_biocide_resistance	Drug_and_biocide_RND_efflux_regulator	TTGR	0.0672105	0.11058
												Bacteria	Pseudomonadota	Gammaproteobacteria	Moraxellales	Moraxellaceae	Acinetobacter	Acinetobacter suaedae	50	30		Drugs	Phenicol	Chloramphenicol_acetyltransferases	CATB	0.380392	0.50277									Metals	Multi-metal_resistance	Multi-metal_resistance_protein	RECGM	0	0.620765		Multi-compound	Drug_and_biocide_resistance	Drug_and_biocide_RND_efflux_regulator	YAJC	0	0.0656873
												Bacteria	Pseudomonadota	Gammaproteobacteria	Moraxellales	Moraxellaceae	Acinetobacter	Acinetobacter terrestris	81	0		Drugs	Phenicol	Phenicol_resistance_MFS_efflux_pumps	CML	0	0.00660903									Metals	Multi-metal_resistance	Multi-metal_resistance_protein	YGJH	0.0447602	0.0240182		Multi-compound	Drug_and_biocide_resistance	Drug_and_biocide_SMR_efflux_pumps	KPNE	0.0242744	0.016039
												Bacteria	Pseudomonadota	Gammaproteobacteria	Moraxellales	Moraxellaceae	Acinetobacter	Acinetobacter thermotolerans	1198	291		Drugs	Phenicol	Phenicol_resistance_MFS_efflux_pumps	CMLA	0	0.00523886									Metals	Multi-metal_resistance	Multi-metal_resistance_protein	ZINT	0.0667896	0.0204719		Multi-compound	Drug_and_biocide_resistance	Drug_and_biocide_SMR_efflux_pumps	KPNF	0.0166974	0.0115255
												Bacteria	Pseudomonadota	Gammaproteobacteria	Moraxellales	Moraxellaceae	Acinetobacter	Acinetobacter tibetensis	8131	7887		Drugs	Phenicol	Phenicol_resistance_MFS_efflux_pumps	CMX	0.019644	0.0346571									Metals	Multi-metal_resistance	Multi-metal_resistance_protein	ZNTA	0.149856	0.117995		Multi-compound	Drug_and_biocide_resistance	Drug_and_biocide_SMR_efflux_pumps	KPNO	0.110147	0.0798725
												Bacteria	Pseudomonadota	Gammaproteobacteria	Moraxellales	Moraxellaceae	Acinetobacter	Acinetobacter towneri	26714	32867		Drugs	Phenicol	Phenicol_resistance_MFS_efflux_pumps	FLOR	0.0587917	0.559672									Metals	Multi-metal_resistance	Multi-metal_resistance_regulator	MGTA	0.130212	0.170384		Multi-compound	Drug_and_biocide_resistance	Drug_and_biocide_SMR_efflux_pumps	MDTI	0.0227309	0.0141852
												Bacteria	Pseudomonadota	Gammaproteobacteria	Moraxellales	Moraxellaceae	Acinetobacter	Acinetobacter ursingii	2459	613		Drugs	Rifampin	Rifampin-resistant_beta-subunit_of_RNA_polymerase_RpoB	RPOB	3.32082	6.29341									Metals	Multi-metal_resistance	Multi-metal_resistance_regulator	PCOE	0.0232922	0.0382034		Multi-compound	Drug_and_biocide_resistance	Drug_and_biocide_SMR_efflux_pumps	MDTJ	0.0297466	0.0132181
												Bacteria	Pseudomonadota	Gammaproteobacteria	Moraxellales	Moraxellaceae	Acinetobacter	Acinetobacter variabilis	6112	826		Drugs	Rifampin	Rifampin_ADP-ribosyltransferase_Arr	ARR	0.0039288	0.00419109									Metals	Multi-metal_resistance	Multi-metal_resistance_regulator	RCNR	0.0190827	0.0076568		Multi-compound	Drug_and_biocide_resistance	Drug_and_biocide_SMR_efflux_pumps	MVRC	0.0151539	0.00548066
												Bacteria	Pseudomonadota	Gammaproteobacteria	Moraxellales	Moraxellaceae	Acinetobacter	Acinetobacter venetianus	1330	439		Drugs	Sulfonamides	Sulfonamide-resistant_dihydropteroate_synthases	FOLP	0.0499519	0.0315138									Metals	Multi-metal_resistance	Multi-metal_resistance_regulator	ZRAS	0.0621592	0		Multi-compound	Drug_and_biocide_resistance	Drug_and_biocide_SMR_efflux_pumps	QACE	0	0.0199883
												Bacteria	Pseudomonadota	Gammaproteobacteria	Moraxellales	Moraxellaceae	Acinetobacter	Acinetobacter vivianii	265	86		Drugs	Sulfonamides	Sulfonamide-resistant_dihydropteroate_synthases	SULI	0.0510744	0.248									Metals	Nickel_resistance	Nickel_ABC_efflux_pumps	NIKA	0.0712796	0.0449736		Multi-compound	Drug_and_biocide_resistance	Drug_and_biocide_SMR_efflux_pumps	QACEDELTA1	0.0164168	0.0942996
												Bacteria	Pseudomonadota	Gammaproteobacteria	Moraxellales	Moraxellaceae	Acinetobacter	Acinetobacter wanghuae	134	0		Drugs	Sulfonamides	Sulfonamide-resistant_dihydropteroate_synthases	SULII	0.221416	0.367849									Metals	Nickel_resistance	Nickel_ABC_efflux_pumps	NIKB	0.0340964	0.0203107		Multi-compound	Drug_and_biocide_resistance	Drug_and_biocide_SMR_efflux_pumps	QACF	0.00126283	0
												Bacteria	Pseudomonadota	Gammaproteobacteria	Moraxellales	Moraxellaceae	Acinetobacter	Acinetobacter wuhouensis	16592	655		Drugs	Sulfonamides	Sulfonamide-resistant_dihydropteroate_synthases	SULIII	0.0103833	0.00515827									Metals	Nickel_resistance	Nickel_ABC_efflux_pumps	NIKC	0.0624398	0.0550484		Multi-compound	Drug_and_biocide_resistance	Drug_and_biocide_SMR_efflux_pumps	QACG	0	0.00169256
												Bacteria	Pseudomonadota	Betaproteobacteria	Burkholderiales	Alcaligenaceae	Advenella	Advenella alkanexedens	110	27		Drugs	Tetracyclines	Tetracycline_inactivation_enzymes	TETX	0.038867	0.0151524									Metals	Nickel_resistance	Nickel_ABC_efflux_pumps	NIKD	0.0260985	0.0243406		Multi-compound	Drug_and_biocide_resistance	Drug_and_biocide_SMR_efflux_pumps	QACH	0.173288	0.200689
												Bacteria	Bacillota	Bacilli	Lactobacillales	Aerococcaceae	Aerococcus	Aerococcus viridans	0	47		Drugs	Tetracyclines	Tetracycline_resistance_MFS_efflux_pumps	TET39	0.138069	0.0974429									Metals	Nickel_resistance	Nickel_ABC_efflux_pumps	NIKE	0.0307288	0.0195853		Multi-compound	Drug_and_biocide_resistance	Drug_and_biocide_SMR_efflux_pumps	QACK	0	0.000886577
												Bacteria	Pseudomonadota	Gammaproteobacteria	Aeromonadales	Aeromonadaceae	Aeromonas	Aeromonas allosaccharophila	784	2622		Drugs	Tetracyclines	Tetracycline_resistance_MFS_efflux_pumps	TET59	0.0251163	0									Metals	Nickel_resistance	Nickel_ABC_efflux_regulator	NIKR	0.0374639	0.023857		Multi-compound	Drug_and_biocide_resistance	Drug_and_biocide_SMR_efflux_pumps	QACL	0.00617383	0.032481
												Bacteria	Pseudomonadota	Gammaproteobacteria	Aeromonadales	Aeromonadaceae	Aeromonas	Aeromonas bestiarum	97	680		Drugs	Tetracyclines	Tetracycline_resistance_MFS_efflux_pumps	TETA	0.0962556	0.0891413									Metals	Nickel_resistance	Nickel_MFS_efflux_regulator	NCRBN	0	0.00306272		Multi-compound	Drug_and_biocide_resistance	Drug_and_biocide_SMR_efflux_pumps	SMR	0	0.00128957
												Bacteria	Pseudomonadota	Gammaproteobacteria	Aeromonadales	Aeromonadaceae	Aeromonas	Aeromonas caviae	178141	256292		Drugs	Tetracyclines	Tetracycline_resistance_MFS_efflux_pumps	TETB	0	0									Metals	Nickel_resistance	Nickel_MFS_efflux_regulator	NCRYN	0	0.00354631		Multi-compound	Drug_and_biocide_resistance	Drug_and_biocide_SMR_efflux_regulator	PHOR	0.104955	0.0772934
												Bacteria	Pseudomonadota	Gammaproteobacteria	Aeromonadales	Aeromonadaceae	Aeromonas	Aeromonas dhakensis	25461	20019		Drugs	Tetracyclines	Tetracycline_resistance_MFS_efflux_pumps	TETC	0.00715603	0.0107195									Metals	Nickel_resistance	Nickel_resistance_protein	NIRB	0	0.000725381						7.72725	9.71785
												Bacteria	Pseudomonadota	Gammaproteobacteria	Aeromonadales	Aeromonadaceae	Aeromonas	Aeromonas encheleia	230	422		Drugs	Tetracyclines	Tetracycline_resistance_MFS_efflux_pumps	TETD	0.00533194	0.00749561									Metals	Sodium_resistance	Sodium_resistance_protein	CHAA	0.139753	0.0648007
												Bacteria	Pseudomonadota	Gammaproteobacteria	Aeromonadales	Aeromonadaceae	Aeromonas	Aeromonas enteropelogenes	925	503		Drugs	Tetracyclines	Tetracycline_resistance_MFS_efflux_pumps	TETE	0.0195037	0.00628664									Metals	Sodium_resistance	Sodium_resistance_protein	NHAA	0.0749278	0.0343347
												Bacteria	Pseudomonadota	Gammaproteobacteria	Aeromonadales	Aeromonadaceae	Aeromonas	Aeromonas hydrophila	15176	27956		Drugs	Tetracyclines	Tetracycline_resistance_MFS_efflux_pumps	TETG	0.0207665	0.360111									Metals	Sodium_resistance	Sodium_resistance_protein	NHAB	0.104534	0.076165
												Bacteria	Pseudomonadota	Gammaproteobacteria	Aeromonadales	Aeromonadaceae	Aeromonas	Aeromonas jandaei	1264	1020		Drugs	Tetracyclines	Tetracycline_resistance_MFS_efflux_pumps	TETH	0	0.00789859									Metals	Tellurium_resistance	Tellurium_resistance_protein	TERC	0	0.0132987
												Bacteria	Pseudomonadota	Gammaproteobacteria	Aeromonadales	Aeromonadaceae	Aeromonas	Aeromonas media	12596	1470792		Drugs	Tetracyclines	Tetracycline_resistance_MFS_efflux_pumps	TETY	0.0298869	0									Metals	Tellurium_resistance	Tellurium_resistance_protein	TERD	0	0.00443288
												Bacteria	Pseudomonadota	Gammaproteobacteria	Aeromonadales	Aeromonadaceae	Aeromonas	Aeromonas mytilicola	87	202		Drugs	Tetracyclines	Tetracycline_resistance_MFS_efflux_regulator	TETRM	0.00813823	0.0100747									Metals	Tellurium_resistance	Tellurium_resistance_protein	TERE	0.019644	0.0146688
												Bacteria	Pseudomonadota	Gammaproteobacteria	Aeromonadales	Aeromonadaceae	Aeromonas	Aeromonas popoffii	62	64		Drugs	Tetracyclines	Tetracycline_resistance_ribosomal_protection_proteins	TET32	0	0.0124121									Metals	Tellurium_resistance	Tellurium_resistance_protein	TERW	0	0.00177315
												Bacteria	Pseudomonadota	Gammaproteobacteria	Aeromonadales	Aeromonadaceae	Aeromonas	Aeromonas rivipollensis	1041	10883		Drugs	Tetracyclines	Tetracycline_resistance_ribosomal_protection_proteins	TET36	0.0766116	0.0563379									Metals	Tellurium_resistance	Tellurium_resistance_protein	TERZ	0.00449006	0.00515827
												Bacteria	Pseudomonadota	Gammaproteobacteria	Aeromonadales	Aeromonadaceae	Aeromonas	Aeromonas rivuli	68	153		Drugs	Tetracyclines	Tetracycline_resistance_ribosomal_protection_proteins	TETM	0	0.0566603									Metals	Zinc_resistance	Zinc_resistance_protein	ZITB	0.066088	0.030869
												Bacteria	Pseudomonadota	Gammaproteobacteria	Aeromonadales	Aeromonadaceae	Aeromonas	Aeromonas salmonicida	2207	10753		Drugs	Tetracyclines	Tetracycline_resistance_ribosomal_protection_proteins	TETT	0	0.216486									Metals	Zinc_resistance	Zinc_resistance_protein	ZNUA	0.0862933	0.0596425
												Bacteria	Pseudomonadota	Gammaproteobacteria	Aeromonadales	Aeromonadaceae	Aeromonas	Aeromonas schubertii	76	88		Drugs	Tetracyclines	Tetracycline_transcriptional_repressor	TETR	0.153504	0.15104									Metals	Zinc_resistance	Zinc_resistance_protein	ZNUB	0.0635624	0.0429587
												Bacteria	Pseudomonadota	Gammaproteobacteria	Aeromonadales	Aeromonadaceae	Aeromonas	Aeromonas simiae	102	61		Drugs	Trimethoprim	Dihydrofolate_reductase	DFRA	0.0422346	0.104777									Metals	Zinc_resistance	Zinc_resistance_protein	ZNUC	0.0548629	0.0347377
												Bacteria	Pseudomonadota	Gammaproteobacteria	Aeromonadales	Aeromonadaceae	Aeromonas	Aeromonas sobria	174	94		Drugs	Trimethoprim	Dihydrofolate_reductase	DFRB	0	0									Metals	Zinc_resistance	Zinc_resistance_regulator	ZNTR	0.0541613	0.030869
												Bacteria	Pseudomonadota	Gammaproteobacteria	Aeromonadales	Aeromonadaceae	Aeromonas	Aeromonas sp.	59246	135095		Drugs	Trimethoprim	Dihydrofolate_reductase	DHFR	0.0488294	0.120897									Metals	Zinc_resistance	Zinc_resistance_regulator	ZRAR	0.111269	0.0963145
												Bacteria	Pseudomonadota	Gammaproteobacteria	Aeromonadales	Aeromonadaceae	Aeromonas	Aeromonas taiwanensis	145	145		Drugs	betalactams	Class_A_betalactamases	AER	0.0115058	0									Metals	Zinc_resistance	Zinc_resistance_regulator	ZUR	0.0395686	0.0182957
												Bacteria	Pseudomonadota	Gammaproteobacteria	Aeromonadales	Aeromonadaceae	Aeromonas	Aeromonas veronii	17831	24235		Drugs	betalactams	Class_A_betalactamases	BLAA	0.0282032	0.0266779													6.82432	12.256
												Bacteria	Pseudomonadota	Gammaproteobacteria	Alteromonadales	Alteromonadaceae	Agarivorans	Agarivorans gilvus	0	374		Drugs	betalactams	Class_A_betalactamases	CARB	0	0.0726187
												Bacteria	Pseudomonadota	Alphaproteobacteria	Hyphomicrobiales	Rhizobiaceae	Agrobacterium	Agrobacterium cucumeris	0	71		Drugs	betalactams	Class_A_betalactamases	CFX	0	0.00217614
												Bacteria	Pseudomonadota	Alphaproteobacteria	Hyphomicrobiales	Rhizobiaceae	Agrobacterium	Agrobacterium leguminum	0	333		Drugs	betalactams	Class_A_betalactamases	CTX	0.711534	0.548469
												Bacteria	Pseudomonadota	Alphaproteobacteria	Hyphomicrobiales	Rhizobiaceae	Agrobacterium	Agrobacterium pusense	22	361		Drugs	betalactams	Class_A_betalactamases	GES	0	0.00201495
												Bacteria	Pseudomonadota	Alphaproteobacteria	Hyphomicrobiales	Rhizobiaceae	Agrobacterium	Agrobacterium salinitolerans	0	23		Drugs	betalactams	Class_A_betalactamases	HUGA	0.00547226	0
												Bacteria	Pseudomonadota	Alphaproteobacteria	Hyphomicrobiales	Rhizobiaceae	Agrobacterium	Agrobacterium sp.	0	27		Drugs	betalactams	Class_A_betalactamases	LAP	0	0.0039493
												Bacteria	Pseudomonadota	Alphaproteobacteria	Hyphomicrobiales	Rhizobiaceae	Agrobacterium	Agrobacterium tumefaciens	89	1762		Drugs	betalactams	Class_A_betalactamases	PER	0.00378848	0.00580305
												Bacteria	Actinomycetota	Actinomycetes	Micrococcales	Microbacteriaceae	Agrococcus	Agrococcus beijingensis	0	61		Drugs	betalactams	Class_A_betalactamases	SCO	0	0
												Bacteria	Pseudomonadota	Betaproteobacteria	Burkholderiales	Alcaligenaceae	Alcaligenes	Alcaligenes ammonioxydans	1091	0		Drugs	betalactams	Class_A_betalactamases	VEB	0.0526178	0.00878517
												Bacteria	Pseudomonadota	Betaproteobacteria	Burkholderiales	Alcaligenaceae	Alcaligenes	Alcaligenes aquatilis	3176	22		Drugs	betalactams	Class_B_betalactamases	BC	0	0
												Bacteria	Pseudomonadota	Betaproteobacteria	Burkholderiales	Alcaligenaceae	Alcaligenes	Alcaligenes faecalis	598808	616		Drugs	betalactams	Class_B_betalactamases	BCII	0	0
												Bacteria	Pseudomonadota	Betaproteobacteria	Burkholderiales	Alcaligenaceae	Alcaligenes	Alcaligenes nematophilus	3805	654		Drugs	betalactams	Class_B_betalactamases	CPHA	0	0
												Bacteria	Pseudomonadota	Betaproteobacteria	Burkholderiales	Alcaligenaceae	Alcaligenes	Alcaligenes sp.	11139	6212		Drugs	betalactams	Class_B_betalactamases	EBR	0	0.0407825
												Bacteria	Campylobacterota	Epsilonproteobacteria	Campylobacterales	Arcobacteraceae	Aliarcobacter	Aliarcobacter butzleri	55799	0		Drugs	betalactams	Class_B_betalactamases	MUS	1.96061	0
												Bacteria	Campylobacterota	Epsilonproteobacteria	Campylobacterales	Arcobacteraceae	Aliarcobacter	Aliarcobacter cibarius	5206	79		Drugs	betalactams	Class_B_betalactamases	NDM	0	0
												Bacteria	Campylobacterota	Epsilonproteobacteria	Campylobacterales	Arcobacteraceae	Aliarcobacter	Aliarcobacter cryaerophilus	98407	49		Drugs	betalactams	Class_B_betalactamases	PST	0	0.0365915
												Bacteria	Campylobacterota	Epsilonproteobacteria	Campylobacterales	Arcobacteraceae	Aliarcobacter	Aliarcobacter faecis	352	0		Drugs	betalactams	Class_B_betalactamases	TUS	0	0
												Bacteria	Campylobacterota	Epsilonproteobacteria	Campylobacterales	Arcobacteraceae	Aliarcobacter	Aliarcobacter lanthieri	670	0		Drugs	betalactams	Class_B_betalactamases	VIM	0	0
												Bacteria	Campylobacterota	Epsilonproteobacteria	Campylobacterales	Arcobacteraceae	Aliarcobacter	Aliarcobacter skirrowii	631	0		Drugs	betalactams	Class_C_betalactamase_regulator	AMPCR	0.00645446	0.00257913
												Bacteria	Campylobacterota	Epsilonproteobacteria	Campylobacterales	Arcobacteraceae	Aliarcobacter	Aliarcobacter thereius	143	0		Drugs	betalactams	Class_C_betalactamases	ACT	0.00182409	0.00564185
												Bacteria	Campylobacterota	Epsilonproteobacteria	Campylobacterales	Arcobacteraceae	Aliarcobacter	Aliarcobacter trophiarum	302	0		Drugs	betalactams	Class_C_betalactamases	AQU	0	0
												Bacteria	Campylobacterota	Epsilonproteobacteria	Campylobacterales	Arcobacteraceae	Aliarcobacter	Aliarcobacter vitoriensis	143	0		Drugs	betalactams	Class_C_betalactamases	BLAEC	0.014733	0
												Bacteria	Pseudomonadota	Betaproteobacteria	Burkholderiales	Comamonadaceae	Alicycliphilus	Alicycliphilus denitrificans	6007	36546		Drugs	betalactams	Class_C_betalactamases	CEPH	0	0
												Bacteria	Pseudomonadota	Betaproteobacteria	Burkholderiales	Comamonadaceae	Alicycliphilus	Alicycliphilus soli	521	1469		Drugs	betalactams	Class_C_betalactamases	CEPS	0	0
												Bacteria	Pseudomonadota	Gammaproteobacteria	Alteromonadales	Alteromonadaceae	Alishewanella	Alishewanella sp.	2903	6320		Drugs	betalactams	Class_C_betalactamases	CMH	0	0.00435229
												Bacteria	Bacillota	Clostridia	Eubacteriales	Proteinivoracaceae	Alkalicella	Alkalicella caledoniensis	0	247		Drugs	betalactams	Class_C_betalactamases	CMY	0.0575288	0.0322392
												Bacteria	Bacillota	Clostridia	Peptostreptococcales	Natronincolaceae	Alkaliphilus	Alkaliphilus metalliredigens	35	289		Drugs	betalactams	Class_C_betalactamases	DHA	0	0.0423945
												Bacteria	Bacillota	Clostridia	Peptostreptococcales	Natronincolaceae	Alkaliphilus	Alkaliphilus oremlandii	0	94704		Drugs	betalactams	Class_C_betalactamases	MCA	0.0068754	0.0105583
												Bacteria	Bacillota	Clostridia	Peptostreptococcales	Natronincolaceae	Alkaliphilus	Alkaliphilus sp.	0	3897		Drugs	betalactams	Class_C_betalactamases	MIR	0	0
												Bacteria	Pseudomonadota	Gammaproteobacteria	Moraxellales	Moraxellaceae	Alkanindiges	Alkanindiges sp.	32	48		Drugs	betalactams	Class_C_betalactamases	MOX	0.0788566	0.159906
												Bacteria	Pseudomonadota	Gammaproteobacteria	Oceanospirillales	Alcanivoracaceae	Alloalcanivorax	Alloalcanivorax dieselolei	0	243		Drugs	betalactams	Class_C_betalactamases	RSC	0	0.015636
												Bacteria	Pseudomonadota	Gammaproteobacteria	Oceanospirillales	Alcanivoracaceae	Alloalcanivorax	Alloalcanivorax xenomutans	33	35		Drugs	betalactams	Class_C_betalactamases	TRU	0	0
												Bacteria	Pseudomonadota	Gammaproteobacteria	Chromatiales	Chromatiaceae	Allochromatium	Allochromatium tepidum	0	61		Drugs	betalactams	Class_D_betalactamases	LCR	0	0.00999414
												Bacteria	Pseudomonadota	Gammaproteobacteria	Alteromonadales	Alteromonadaceae	Alteromonas	Alteromonas macleodii	113	44		Drugs	betalactams	Class_D_betalactamases	NPS	0	0.00193435
												Bacteria	Pseudomonadota	Gammaproteobacteria	Alteromonadales	Alteromonadaceae	Alteromonas	Alteromonas mediterranea	88	146		Drugs	betalactams	Class_D_betalactamases	OXA	0.276279	0.418384
												Bacteria	Pseudomonadota	Gammaproteobacteria	Alteromonadales	Alteromonadaceae	Alteromonas	Alteromonas pelagimontana	20	0		Drugs	betalactams	Mutant_porin_proteins	OMP36	0	0
												Bacteria	Pseudomonadota	Gammaproteobacteria	Alteromonadales	Alteromonadaceae	Alteromonas	Alteromonas sp.	20	89		Drugs	betalactams	Mutant_porin_proteins	OMP37	0.113655	0.0726993
												Bacteria	Bacillota	Clostridia	Peptostreptococcales	Anaerovoracaceae	Aminipila	Aminipila butyrica	0	1423		Drugs	betalactams	Mutant_porin_proteins	OMPA	0.193353	0.144996
												Bacteria	Bacillota	Clostridia	Peptostreptococcales	Anaerovoracaceae	Aminipila	Aminipila terrae	0	107		Drugs	betalactams	Mutant_porin_proteins	OMPD	0	0
												Bacteria	Pseudomonadota	Alphaproteobacteria	Hyphomicrobiales	Phyllobacteriaceae	Aminobacter	Aminobacter sp.	43	60		Drugs	betalactams	Mutant_porin_proteins	OMPFB	0.122354	0.0722963
												Bacteria	Bacteroidota	Flavobacteriia	Flavobacteriales	Flavobacteriaceae	Amniculibacterium	Amniculibacterium sp.	422	57		Drugs	betalactams	Mutant_porin_proteins	OMPK36	0	0
												Bacteria	Bacillota	Bacilli	Bacillales	Bacillaceae	Amphibacillus	Amphibacillus xylanus	0	22		Drugs	betalactams	Penicillin_binding_protein	AMPH	0.149294	0.0940578
												Bacteria	Bacillota	Tissierellia	Tissierellales	Peptoniphilaceae	Anaerococcus	Anaerococcus mediterraneensis	0	78		Drugs	betalactams	Penicillin_binding_protein	PBP2	0.204157	0.139837
												Bacteria	Bacillota	Tissierellia	Tissierellales	Peptoniphilaceae	Anaerococcus	Anaerococcus prevotii	0	25		Drugs	betalactams	Penicillin_binding_protein	PBP4B	0.0622995	0.0240182
												Bacteria	Bacillota	Clostridia	Lachnospirales	Lachnospiraceae	Anaerocolumna	Anaerocolumna cellulosilytica	66	163		Drugs	betalactams	Class_A_betalactamases	BLAA	0.0282032	0.0266779
												Bacteria	Bacillota	Clostridia	Lachnospirales	Lachnospiraceae	Anaeromicropila	Anaeromicropila herbilytica	0	25		Drugs	betalactams	Class_A_betalactamases	CARB	0	0.0726187
												Bacteria	Bacillota	Clostridia	Lachnospirales	Lachnospiraceae	Anaeropeptidivorans	Anaeropeptidivorans aminofermentans	0	114		Drugs	betalactams	Class_A_betalactamases	CFX	0	0.00217614
												Bacteria	Bacillota	Clostridia	Lachnospirales	Anaerotignaceae	Anaerotignum	Anaerotignum sp.	41	876		Drugs	betalactams	Class_A_betalactamases	CTX	0.711534	0.548469
												Bacteria	Pseudomonadota	Alphaproteobacteria	Hyphomicrobiales	Xanthobacteraceae	Ancylobacter	Ancylobacter polymorphus	0	23		Drugs	betalactams	Class_A_betalactamases	GES	0	0.00201495
												Viruses	Uroviricota	Caudoviricetes	Pantevenvirales	Straboviridae	Angelvirus	Angelvirus px29	0	67		Drugs	betalactams	Class_A_betalactamases	HUGA	0.00547226	0
												Bacteria	Bacillota	Clostridia	Peptostreptococcales	Anaerovoracaceae	Anoxybacterium	Anoxybacterium hadale	0	111		Drugs	betalactams	Class_A_betalactamases	LAP	0	0.0039493
												Viruses	Uroviricota	Caudoviricetes	Autographivirales	Autotranscriptaviridae	Apdecimavirus	Apdecimavirus AP10	87	215		Drugs	betalactams	Class_A_betalactamases	PER	0.00378848	0.00580305
												Bacteria	Pseudomonadota	Betaproteobacteria	Burkholderiales		Aquabacterium	Aquabacterium olei	109	101		Drugs	betalactams	Class_A_betalactamases	SCO	0	0
												Bacteria	Pseudomonadota	Betaproteobacteria	Neisseriales	Aquaspirillaceae	Aquaspirillum	Aquaspirillum sp.	21	20		Drugs	betalactams	Class_A_betalactamases	VEB	0.0526178	0.00878517
												Bacteria	Pseudomonadota	Gammaproteobacteria	Pseudomonadales	Pseudomonadaceae	Aquipseudomonas	Aquipseudomonas alcaligenes	2536	1754		Drugs	betalactams	Class_B_betalactamases	BC	0	0
												Bacteria	Pseudomonadota	Gammaproteobacteria	Pseudomonadales	Pseudomonadaceae	Aquipseudomonas	Aquipseudomonas campi	0	21		Drugs	betalactams	Class_B_betalactamases	BCII	0	0
												Bacteria	Pseudomonadota	Betaproteobacteria	Neisseriales	Chromobacteriaceae	Aquitalea	Aquitalea denitrificans	35	0		Drugs	betalactams	Class_B_betalactamases	CPHA	0	0
												Bacteria	Pseudomonadota	Betaproteobacteria	Neisseriales	Chromobacteriaceae	Aquitalea	Aquitalea magnusonii	100	0		Drugs	betalactams	Class_B_betalactamases	EBR	0	0.0407825
												Bacteria	Pseudomonadota	Betaproteobacteria	Neisseriales	Chromobacteriaceae	Aquitalea	Aquitalea sp.	711	0		Drugs	betalactams	Class_B_betalactamases	MUS	1.96061	0
												Bacteria	Campylobacterota	Epsilonproteobacteria	Campylobacterales	Arcobacteraceae	Arcobacter	Arcobacter acticola	1952	0		Drugs	betalactams	Class_B_betalactamases	NDM	0	0
												Bacteria	Campylobacterota	Epsilonproteobacteria	Campylobacterales	Arcobacteraceae	Arcobacter	Arcobacter aquimarinus	1242	0		Drugs	betalactams	Class_B_betalactamases	PST	0	0.0365915
												Bacteria	Campylobacterota	Epsilonproteobacteria	Campylobacterales	Arcobacteraceae	Arcobacter	Arcobacter cloacae	4412	31		Drugs	betalactams	Class_B_betalactamases	TUS	0	0
												Bacteria	Campylobacterota	Epsilonproteobacteria	Campylobacterales	Arcobacteraceae	Arcobacter	Arcobacter defluvii	962	0		Drugs	betalactams	Class_B_betalactamases	VIM	0	0
												Bacteria	Campylobacterota	Epsilonproteobacteria	Campylobacterales	Arcobacteraceae	Arcobacter	Arcobacter ellisii	153963	112		Drugs	betalactams	Class_C_betalactamase_regulator	AMPCR	0.00645446	0.00257913
												Bacteria	Campylobacterota	Epsilonproteobacteria	Campylobacterales	Arcobacteraceae	Arcobacter	Arcobacter porcinus	323	0		Drugs	betalactams	Class_C_betalactamases	ACT	0.00182409	0.00564185
												Bacteria	Campylobacterota	Epsilonproteobacteria	Campylobacterales	Arcobacteraceae	Arcobacter	Arcobacter roscoffensis	29	0		Drugs	betalactams	Class_C_betalactamases	AQU	0	0
												Bacteria	Campylobacterota	Epsilonproteobacteria	Campylobacterales	Arcobacteraceae	Arcobacter	Arcobacter sp.	584	0		Drugs	betalactams	Class_C_betalactamases	BLAEC	0.014733	0
												Bacteria	Campylobacterota	Epsilonproteobacteria	Campylobacterales	Arcobacteraceae	Arcobacter	Arcobacter suis	1331	0		Drugs	betalactams	Class_C_betalactamases	CEPH	0	0
												Bacteria	Campylobacterota	Epsilonproteobacteria	Campylobacterales	Arcobacteraceae	Arcobacter	Arcobacter venerupis	259	0		Drugs	betalactams	Class_C_betalactamases	CEPS	0	0
												Bacteria	Pseudomonadota	Betaproteobacteria	Rhodocyclales	Rhodocyclaceae	Aromatoleum	Aromatoleum aromaticum	430	0		Drugs	betalactams	Class_C_betalactamases	CMH	0	0.00435229
												Bacteria	Pseudomonadota	Betaproteobacteria	Rhodocyclales	Rhodocyclaceae	Aromatoleum	Aromatoleum bremense	84	0		Drugs	betalactams	Class_C_betalactamases	CMY	0.0575288	0.0322392
												Bacteria	Pseudomonadota	Betaproteobacteria	Rhodocyclales	Rhodocyclaceae	Aromatoleum	Aromatoleum evansii	23	0		Drugs	betalactams	Class_C_betalactamases	DHA	0	0.0423945
												Bacteria	Pseudomonadota	Gammaproteobacteria	Enterobacterales	Morganellaceae	Arsenophonus	Arsenophonus apicola	70	0		Drugs	betalactams	Class_C_betalactamases	MCA	0.0068754	0.0105583
												Bacteria	Pseudomonadota	Alphaproteobacteria	Acetobacterales	Acetobacteraceae	Asaia	Asaia lannensis	0	81		Drugs	betalactams	Class_C_betalactamases	MIR	0	0
												Viruses	Uroviricota	Caudoviricetes			Asteriusvirus	Asteriusvirus av121Q	793	0		Drugs	betalactams	Class_C_betalactamases	MOX	0.0788566	0.159906
												Viruses	Uroviricota	Caudoviricetes			Asteriusvirus	Asteriusvirus PBECO4	2382	27		Drugs	betalactams	Class_C_betalactamases	RSC	0	0.015636
												Bacteria	Pseudomonadota	Gammaproteobacteria	Enterobacterales	Enterobacteriaceae	Atlantibacter	Atlantibacter hermannii	1645	70		Drugs	betalactams	Class_C_betalactamases	TRU	0	0
												Bacteria	Actinomycetota	Actinomycetes	Micrococcales	Microbacteriaceae	Aurantimicrobium	Aurantimicrobium photophilum	0	25		Drugs	betalactams	Class_D_betalactamases	LCR	0	0.00999414
												Bacteria	Pseudomonadota	Alphaproteobacteria	Hyphomicrobiales	Aurantimonadaceae	Aureimonas	Aureimonas sp.	0	32		Drugs	betalactams	Class_D_betalactamases	NPS	0	0.00193435
												Bacteria	Pseudomonadota	Betaproteobacteria	Rhodocyclales	Zoogloeaceae	Azoarcus	Azoarcus olearius	85	0		Drugs	betalactams	Class_D_betalactamases	OXA	0.276279	0.418384
												Bacteria	Pseudomonadota	Betaproteobacteria	Rhodocyclales	Zoogloeaceae	Azoarcus	Azoarcus sp.	79	66		Drugs	betalactams	Mutant_porin_proteins	OMP36	0	0
												Bacteria	Pseudomonadota	Betaproteobacteria	Rhodocyclales	Azonexaceae	Azonexus	Azonexus hydrophilus	97	43		Drugs	betalactams	Mutant_porin_proteins	OMP37	0.113655	0.0726993
												Bacteria	Pseudomonadota	Betaproteobacteria	Rhodocyclales	Azonexaceae	Azonexus	Azonexus sp.	118	0		Drugs	betalactams	Mutant_porin_proteins	OMPA	0.193353	0.144996
												Bacteria	Pseudomonadota	Alphaproteobacteria	Hyphomicrobiales	Xanthobacteraceae	Azorhizobium	Azorhizobium caulinodans	29	0		Drugs	betalactams	Mutant_porin_proteins	OMPD	0	0
												Bacteria	Pseudomonadota	Betaproteobacteria	Rhodocyclales	Rhodocyclaceae	Azospira	Azospira oryzae	28	0		Drugs	betalactams	Mutant_porin_proteins	OMPFB	0.122354	0.0722963
												Bacteria	Pseudomonadota	Betaproteobacteria	Rhodocyclales	Rhodocyclaceae	Azospira	Azospira sp.	187	626		Drugs	betalactams	Mutant_porin_proteins	OMPK36	0	0
												Bacteria	Pseudomonadota	Gammaproteobacteria	Pseudomonadales	Pseudomonadaceae	Azotobacter	Azotobacter chroococcum	0	95		Drugs	betalactams	Penicillin_binding_protein	AMPH	0.149294	0.0940578
												Bacteria	Pseudomonadota	Gammaproteobacteria	Pseudomonadales	Pseudomonadaceae	Azotobacter	Azotobacter salinestris	0	63		Drugs	betalactams	Penicillin_binding_protein	PBP2	0.204157	0.139837
												Bacteria	Pseudomonadota	Gammaproteobacteria	Pseudomonadales	Pseudomonadaceae	Azotobacter	Azotobacter vinelandii	0	27		Drugs	betalactams	Penicillin_binding_protein	PBP4B	0.0622995	0.0240182
												Bacteria	Bacillota	Bacilli	Bacillales	Bacillaceae	Bacillus	Bacillus cereus	40	0						86.6854	76.8309
												Bacteria	Pseudomonadota	Gammaproteobacteria	Oceanospirillales	Oceanospirillaceae	Bacterioplanes	Bacterioplanes sanyensis	0	20
												Bacteria	Bacteroidota	Bacteroidia	Bacteroidales	Bacteroidaceae	Bacteroides	Bacteroides caccae	21	22
												Bacteria	Bacteroidota	Bacteroidia	Bacteroidales	Bacteroidaceae	Bacteroides	Bacteroides cellulosilyticus	27	0
												Bacteria	Bacteroidota	Bacteroidia	Bacteroidales	Bacteroidaceae	Bacteroides	Bacteroides faecis	0	32
												Bacteria	Bacteroidota	Bacteroidia	Bacteroidales	Bacteroidaceae	Bacteroides	Bacteroides finegoldii	33	20
												Bacteria	Bacteroidota	Bacteroidia	Bacteroidales	Bacteroidaceae	Bacteroides	Bacteroides fragilis	83	96
												Bacteria	Bacteroidota	Bacteroidia	Bacteroidales	Bacteroidaceae	Bacteroides	Bacteroides graminisolvens	30040	14258
												Bacteria	Bacteroidota	Bacteroidia	Bacteroidales	Bacteroidaceae	Bacteroides	Bacteroides hominis	33	27
												Bacteria	Bacteroidota	Bacteroidia	Bacteroidales	Bacteroidaceae	Bacteroides	Bacteroides ovatus	48	58
												Bacteria	Bacteroidota	Bacteroidia	Bacteroidales	Bacteroidaceae	Bacteroides	Bacteroides salyersiae	0	26
												Bacteria	Bacteroidota	Bacteroidia	Bacteroidales	Bacteroidaceae	Bacteroides	Bacteroides sedimenti	0	22
												Bacteria	Bacteroidota	Bacteroidia	Bacteroidales	Bacteroidaceae	Bacteroides	Bacteroides sp.	1420	686
												Bacteria	Bacteroidota	Bacteroidia	Bacteroidales	Bacteroidaceae	Bacteroides	Bacteroides thetaiotaomicron	65	16126
												Bacteria	Bacteroidota	Bacteroidia	Bacteroidales	Bacteroidaceae	Bacteroides	Bacteroides uniformis	625	111
												Bacteria	Bacteroidota	Bacteroidia	Bacteroidales	Bacteroidaceae	Bacteroides	Bacteroides xylanisolvens	99	58
												Bacteria	Bacteroidota	Bacteroidia	Bacteroidales	Bacteroidaceae	Bacteroides	Bacteroides zoogleoformans	21	0
												Bacteria	Bdellovibrionota	Bdellovibrionia	Bdellovibrionales	Pseudobdellovibrionaceae	Bdellovibrio	Bdellovibrio bacteriovorus	58	0
												Bacteria	Bacteroidota	Cytophagia	Cytophagales	Cyclobacteriaceae	Belliella	Belliella baltica	0	33
												Bacteria	Bacteroidota	Flavobacteriia	Flavobacteriales	Weeksellaceae	Bergeyella	Bergeyella porcorum	448	156
												Bacteria	Actinomycetota	Actinomycetes	Bifidobacteriales	Bifidobacteriaceae	Bifidobacterium	Bifidobacterium adolescentis	0	34
												Viruses	Uroviricota	Caudoviricetes			Bimevirus	Bimevirus bv1611EK21	0	45
												Viruses	Uroviricota	Caudoviricetes			Bimevirus	Bimevirus IME346	0	85
												Viruses	Uroviricota	Caudoviricetes			Bimevirus	Bimevirus KB2	25	102
												Viruses	Uroviricota	Caudoviricetes	Pantevenvirales	Straboviridae	Biquartavirus	Biquartavirus 44RR2	0	43
												Bacteria	Bacillota	Clostridia	Lachnospirales	Lachnospiraceae	Blautia	Blautia liquoris	0	272
												Bacteria	Bacillota	Clostridia	Lachnospirales	Lachnospiraceae	Blautia	Blautia producta	65	1219
												Bacteria	Pseudomonadota	Betaproteobacteria	Burkholderiales	Alcaligenaceae	Bordetella	Bordetella avium	82	0
												Bacteria	Pseudomonadota	Betaproteobacteria	Burkholderiales	Alcaligenaceae	Bordetella	Bordetella bronchiseptica	223	690
												Bacteria	Pseudomonadota	Betaproteobacteria	Burkholderiales	Alcaligenaceae	Bordetella	Bordetella genomosp.	140	0
												Bacteria	Pseudomonadota	Betaproteobacteria	Burkholderiales	Alcaligenaceae	Bordetella	Bordetella hinzii	69	436
												Bacteria	Pseudomonadota	Betaproteobacteria	Burkholderiales	Alcaligenaceae	Bordetella	Bordetella parapertussis	0	551
												Bacteria	Pseudomonadota	Betaproteobacteria	Burkholderiales	Alcaligenaceae	Bordetella	Bordetella petrii	432	640
												Bacteria	Pseudomonadota	Betaproteobacteria	Burkholderiales	Alcaligenaceae	Bordetella	Bordetella sp.	33	0
												Bacteria	Pseudomonadota	Betaproteobacteria	Burkholderiales	Alcaligenaceae	Bordetella	Bordetella trematum	7963	2365
												Bacteria	Pseudomonadota	Betaproteobacteria	Burkholderiales	Comamonadaceae	Brachymonas	Brachymonas wangyanguii	311	1453
												Bacteria	Pseudomonadota	Alphaproteobacteria	Hyphomicrobiales	Nitrobacteraceae	Bradyrhizobium	Bradyrhizobium elkanii	0	25
												Bacteria	Pseudomonadota	Gammaproteobacteria	Enterobacterales	Pectobacteriaceae	Brenneria	Brenneria rubrifaciens	21	0
												Bacteria	Pseudomonadota	Gammaproteobacteria	Enterobacterales	Pectobacteriaceae	Brenneria	Brenneria uluponensis	29	0
												Bacteria	Actinomycetota	Actinomycetes	Micrococcales	Brevibacteriaceae	Brevibacterium	Brevibacterium aurantiacum	0	34
												Bacteria	Pseudomonadota	Alphaproteobacteria	Caulobacterales	Caulobacteraceae	Brevundimonas	Brevundimonas albigilva	61	361
												Bacteria	Pseudomonadota	Alphaproteobacteria	Caulobacterales	Caulobacteraceae	Brevundimonas	Brevundimonas bullata	387	5723
												Bacteria	Pseudomonadota	Alphaproteobacteria	Caulobacterales	Caulobacteraceae	Brevundimonas	Brevundimonas diminuta	86600	2481257
												Bacteria	Pseudomonadota	Alphaproteobacteria	Caulobacterales	Caulobacteraceae	Brevundimonas	Brevundimonas fontaquae	0	37
												Bacteria	Pseudomonadota	Alphaproteobacteria	Caulobacterales	Caulobacteraceae	Brevundimonas	Brevundimonas goettingensis	0	24
												Bacteria	Pseudomonadota	Alphaproteobacteria	Caulobacterales	Caulobacteraceae	Brevundimonas	Brevundimonas intermedia	0	23
												Bacteria	Pseudomonadota	Alphaproteobacteria	Caulobacterales	Caulobacteraceae	Brevundimonas	Brevundimonas mediterranea	0	49
												Bacteria	Pseudomonadota	Alphaproteobacteria	Caulobacterales	Caulobacteraceae	Brevundimonas	Brevundimonas naejangsanensis	671	10970
												Bacteria	Pseudomonadota	Alphaproteobacteria	Caulobacterales	Caulobacteraceae	Brevundimonas	Brevundimonas nasdae	0	1203
												Bacteria	Pseudomonadota	Alphaproteobacteria	Caulobacterales	Caulobacteraceae	Brevundimonas	Brevundimonas olei	2139	41698
												Bacteria	Pseudomonadota	Alphaproteobacteria	Caulobacterales	Caulobacteraceae	Brevundimonas	Brevundimonas pondensis	218	3088
												Bacteria	Pseudomonadota	Alphaproteobacteria	Caulobacterales	Caulobacteraceae	Brevundimonas	Brevundimonas sanguinis	171	5276
												Bacteria	Pseudomonadota	Alphaproteobacteria	Caulobacterales	Caulobacteraceae	Brevundimonas	Brevundimonas sp.	18209	231106
												Bacteria	Pseudomonadota	Alphaproteobacteria	Caulobacterales	Caulobacteraceae	Brevundimonas	Brevundimonas staleyi	0	36
												Bacteria	Pseudomonadota	Alphaproteobacteria	Caulobacterales	Caulobacteraceae	Brevundimonas	Brevundimonas subvibrioides	0	21
												Bacteria	Pseudomonadota	Alphaproteobacteria	Caulobacterales	Caulobacteraceae	Brevundimonas	Brevundimonas vancanneytii	5204	125010
												Bacteria	Pseudomonadota	Alphaproteobacteria	Caulobacterales	Caulobacteraceae	Brevundimonas	Brevundimonas vesicularis	419	5978
												Bacteria	Pseudomonadota	Alphaproteobacteria	Caulobacterales	Caulobacteraceae	Brevundimonas	Brevundimonas vitisensis	0	194
												Bacteria	Bacillota	Bacilli	Bacillales	Listeriaceae	Brochothrix	Brochothrix campestris	0	71
												Bacteria	Pseudomonadota	Alphaproteobacteria	Hyphomicrobiales	Brucellaceae	Brucella	Brucella anthropi	2505	27974
												Bacteria	Pseudomonadota	Alphaproteobacteria	Hyphomicrobiales	Brucellaceae	Brucella	Brucella inopinata	0	49
												Bacteria	Pseudomonadota	Alphaproteobacteria	Hyphomicrobiales	Brucellaceae	Brucella	Brucella intermedia	2642	9769
												Bacteria	Pseudomonadota	Alphaproteobacteria	Hyphomicrobiales	Brucellaceae	Brucella	Brucella pituitosa	2209	912
												Bacteria	Pseudomonadota	Alphaproteobacteria	Hyphomicrobiales	Brucellaceae	Brucella	Brucella pseudintermedia	61	107
												Bacteria	Pseudomonadota	Alphaproteobacteria	Hyphomicrobiales	Brucellaceae	Brucella	Brucella pseudogrignonensis	15965	5307
												Bacteria	Pseudomonadota	Alphaproteobacteria	Hyphomicrobiales	Brucellaceae	Brucella	Brucella sp.	1744	2006
												Bacteria	Pseudomonadota	Betaproteobacteria	Burkholderiales	Burkholderiaceae	Burkholderia	Burkholderia cenocepacia	22	21
												Bacteria	Pseudomonadota	Betaproteobacteria	Burkholderiales	Burkholderiaceae	Burkholderia	Burkholderia gladioli	48	0
												Bacteria	Pseudomonadota	Betaproteobacteria	Burkholderiales	Burkholderiaceae	Burkholderia	Burkholderia glumae	48	146
												Bacteria	Pseudomonadota	Betaproteobacteria	Burkholderiales	Burkholderiaceae	Burkholderia	Burkholderia multivorans	187	443
												Bacteria	Pseudomonadota	Betaproteobacteria	Burkholderiales	Burkholderiaceae	Burkholderia	Burkholderia perseverans	158	0
												Bacteria	Pseudomonadota	Betaproteobacteria	Burkholderiales	Burkholderiaceae	Burkholderia	Burkholderia plantarii	108	0
												Bacteria	Pseudomonadota	Betaproteobacteria	Burkholderiales	Burkholderiaceae	Burkholderia	Burkholderia pseudomallei	74	49
												Bacteria	Pseudomonadota	Betaproteobacteria	Burkholderiales	Burkholderiaceae	Burkholderia	Burkholderia sp.	34	0
												Bacteria	Pseudomonadota	Betaproteobacteria	Burkholderiales	Burkholderiaceae	Burkholderia	Burkholderia stabilis	0	22
												Bacteria	Pseudomonadota	Betaproteobacteria	Burkholderiales	Burkholderiaceae	Burkholderia	Burkholderia vietnamiensis	42	57
												Bacteria	Bacteroidota	Bacteroidia	Bacteroidales	Odoribacteraceae	Butyricimonas	Butyricimonas faecalis	28	21
												Bacteria	Pseudomonadota	Gammaproteobacteria	Chromatiales	Chromatiaceae	Caldichromatium	Caldichromatium japonicum	43	22
												Bacteria	Pseudomonadota	Betaproteobacteria	Burkholderiales	Sphaerotilaceae	Caldimonas	Caldimonas aquatica	0	31
												Bacteria	Pseudomonadota	Betaproteobacteria	Burkholderiales	Sphaerotilaceae	Caldimonas	Caldimonas thermodepolymerans	33	43
												Bacteria	Campylobacterota	Epsilonproteobacteria	Campylobacterales	Campylobacteraceae	Campylobacter	Campylobacter coli	0	97
												Bacteria	Bacteroidota	Flavobacteriia	Flavobacteriales	Weeksellaceae	Kaistella	Candidatus Kaistella beijingensis	44	0
												Bacteria	Pseudomonadota	Betaproteobacteria	Burkholderiales	Comamonadaceae	Candidatus Symbiobacter	Candidatus Symbiobacter mobilis	33	32
												Bacteria	Pseudomonadota	Gammaproteobacteria	Enterobacterales	Enterobacteriaceae	Candidatus	Candidatus Williamhamiltonella defendens	23	0
												Bacteria	Bacillota	Clostridia	Eubacteriales	Oscillospiraceae	Caproicibacterium	Caproicibacterium sp.	0	81
												Viruses	Uroviricota	Caudoviricetes		Chaseviridae	Carltongylesvirus	Carltongylesvirus	39	0
												Bacteria	Pseudomonadota	Betaproteobacteria	Burkholderiales	Alcaligenaceae	Castellaniella	Castellaniella defragrans	342	539
												Bacteria	Pseudomonadota	Betaproteobacteria	Burkholderiales	Alcaligenaceae	Castellaniella	Castellaniella ginsengisoli	61	31
												Bacteria	Pseudomonadota	Betaproteobacteria	Burkholderiales	Alcaligenaceae	Castellaniella	Castellaniella sp.	72	0
												Bacteria	Pseudomonadota	Alphaproteobacteria	Caulobacterales	Caulobacteraceae	Caulobacter	Caulobacter flavus	0	20
												Bacteria	Pseudomonadota	Alphaproteobacteria	Caulobacterales	Caulobacteraceae	Caulobacter	Caulobacter sp.	0	234
												Bacteria	Pseudomonadota	Gammaproteobacteria	Enterobacterales	Enterobacteriaceae	Cedecea	Cedecea neteri	94	57
												Bacteria	Bacillota	Clostridia	Eubacteriales	Clostridiaceae	Candidatus Neoarthromitus	Candidatus Arthromitus sp.	0	512
												Bacteria	Pseudomonadota	Gammaproteobacteria	Cellvibrionales	Cellvibrionaceae	Cellvibrio	Cellvibrio sp.	143	2960
												Bacteria	Pseudomonadota	Alphaproteobacteria	Rhodobacterales	Paracoccaceae	Cereibacter	Cereibacter azotoformans	47	0
												Bacteria	Bacillota	Clostridia	Lachnospirales	Lachnospiraceae	Chakrabartyella	Chakrabartyella piscis	63	0
												Bacteria	Actinomycetota	Actinomycetes	Actinomycetales	Actinomycetaceae	Changpingibacter	Changpingibacter yushuensis	0	27
												Viruses	Uroviricota	Caudoviricetes			Chaoyangvirus	Chaoyangvirus BUCT49532	0	86
												Bacteria	Pseudomonadota	Betaproteobacteria	Neisseriales	Chitinibacteraceae	Chitinibacter	Chitinibacter bivalviorum	0	41
												Bacteria	Pseudomonadota	Betaproteobacteria	Neisseriales	Chitinibacteraceae	Chitinimonas	Chitinimonas koreensis	158	190
												Bacteria	Pseudomonadota	Betaproteobacteria	Neisseriales	Chitinibacteraceae	Chitiniphilus	Chitiniphilus purpureus	66	65
												Bacteria	Pseudomonadota	Betaproteobacteria			Chitinivorax	Chitinivorax sp.	92	356
												Bacteria	Bacteroidota	Chitinophagia	Chitinophagales	Chitinophagaceae	Chitinophaga	Chitinophaga caeni	0	23
												Bacteria	Bacteroidota	Chitinophagia	Chitinophagales	Chitinophagaceae	Chitinophaga	Chitinophaga sancti	23	0
												Bacteria	Bacteroidota	Chitinophagia	Chitinophagales	Chitinophagaceae	Chitinophaga	Chitinophaga sp.	0	71
												Bacteria	Bacillota	Clostridia	Christensenellales	Christensenellaceae	Christensenella	Christensenella minuta	0	29
												Bacteria	Bacteroidota	Flavobacteriia	Flavobacteriales	Flavobacteriaceae	Christiangramia	Christiangramia sp.	736	0
												Bacteria	Pseudomonadota	Gammaproteobacteria	Oceanospirillales	Halomonadaceae	Chromohalobacter	Chromohalobacter canadensis	21	0
												Bacteria	Bacteroidota	Flavobacteriia	Flavobacteriales	Weeksellaceae	Chryseobacterium	Chryseobacterium arthrosphaerae	310	40
												Bacteria	Bacteroidota	Flavobacteriia	Flavobacteriales	Weeksellaceae	Chryseobacterium	Chryseobacterium aureum	35	0
												Bacteria	Bacteroidota	Flavobacteriia	Flavobacteriales	Weeksellaceae	Chryseobacterium	Chryseobacterium bernardetii	0	138
												Bacteria	Bacteroidota	Flavobacteriia	Flavobacteriales	Weeksellaceae	Chryseobacterium	Chryseobacterium camelliae	21	0
												Bacteria	Bacteroidota	Flavobacteriia	Flavobacteriales	Weeksellaceae	Chryseobacterium	Chryseobacterium carnipullorum	249	134
												Bacteria	Bacteroidota	Flavobacteriia	Flavobacteriales	Weeksellaceae	Chryseobacterium	Chryseobacterium fluminis	3071	0
												Bacteria	Bacteroidota	Flavobacteriia	Flavobacteriales	Weeksellaceae	Chryseobacterium	Chryseobacterium gallinarum	50	101
												Bacteria	Bacteroidota	Flavobacteriia	Flavobacteriales	Weeksellaceae	Chryseobacterium	Chryseobacterium gambrini	68	0
												Bacteria	Bacteroidota	Flavobacteriia	Flavobacteriales	Weeksellaceae	Chryseobacterium	Chryseobacterium gleum	21	0
												Bacteria	Bacteroidota	Flavobacteriia	Flavobacteriales	Weeksellaceae	Chryseobacterium	Chryseobacterium indologenes	571	119
												Bacteria	Bacteroidota	Flavobacteriia	Flavobacteriales	Weeksellaceae	Chryseobacterium	Chryseobacterium manosquense	1565	46
												Bacteria	Bacteroidota	Flavobacteriia	Flavobacteriales	Weeksellaceae	Chryseobacterium	Chryseobacterium nakagawai	2508	0
												Bacteria	Bacteroidota	Flavobacteriia	Flavobacteriales	Weeksellaceae	Chryseobacterium	Chryseobacterium scophthalmum	0	41
												Bacteria	Bacteroidota	Flavobacteriia	Flavobacteriales	Weeksellaceae	Chryseobacterium	Chryseobacterium shandongense	248	38
												Bacteria	Bacteroidota	Flavobacteriia	Flavobacteriales	Weeksellaceae	Chryseobacterium	Chryseobacterium sp.	4190	725
												Bacteria	Bacteroidota	Flavobacteriia	Flavobacteriales	Weeksellaceae	Chryseobacterium	Chryseobacterium suipulveris	145	72
												Bacteria	Bacteroidota	Flavobacteriia	Flavobacteriales	Weeksellaceae	Chryseobacterium	Chryseobacterium taklimakanense	288	0
												Bacteria	Pseudomonadota	Gammaproteobacteria	Enterobacterales	Enterobacteriaceae	Citrobacter	Citrobacter amalonaticus	463	437
												Bacteria	Pseudomonadota	Gammaproteobacteria	Enterobacterales	Enterobacteriaceae	Citrobacter	Citrobacter arsenatis	140	1342
												Bacteria	Pseudomonadota	Gammaproteobacteria	Enterobacterales	Enterobacteriaceae	Citrobacter	Citrobacter braakii	1169	1559
												Bacteria	Pseudomonadota	Gammaproteobacteria	Enterobacterales	Enterobacteriaceae	Citrobacter	Citrobacter cronae	4077	11274
												Bacteria	Pseudomonadota	Gammaproteobacteria	Enterobacterales	Enterobacteriaceae	Citrobacter	Citrobacter europaeus	774	43
												Bacteria	Pseudomonadota	Gammaproteobacteria	Enterobacterales	Enterobacteriaceae	Citrobacter	Citrobacter farmeri	142	142
												Bacteria	Pseudomonadota	Gammaproteobacteria	Enterobacterales	Enterobacteriaceae	Citrobacter	Citrobacter freundii	24029	46903
												Bacteria	Pseudomonadota	Gammaproteobacteria	Enterobacterales	Enterobacteriaceae	Citrobacter	Citrobacter freundii complex sp.	459	233
												Bacteria	Pseudomonadota	Gammaproteobacteria	Enterobacterales	Enterobacteriaceae	Citrobacter	Citrobacter koseri	9242	680
												Bacteria	Pseudomonadota	Gammaproteobacteria	Enterobacterales	Enterobacteriaceae	Citrobacter	Citrobacter meridianamericanus	5171	280
												Bacteria	Pseudomonadota	Gammaproteobacteria	Enterobacterales	Enterobacteriaceae	Citrobacter	Citrobacter pasteurii	1651	406
												Bacteria	Pseudomonadota	Gammaproteobacteria	Enterobacterales	Enterobacteriaceae	Citrobacter	Citrobacter portucalensis	73187	57848
												Bacteria	Pseudomonadota	Gammaproteobacteria	Enterobacterales	Enterobacteriaceae	Citrobacter	Citrobacter rodentium	25	0
												Bacteria	Pseudomonadota	Gammaproteobacteria	Enterobacterales	Enterobacteriaceae	Citrobacter	Citrobacter sedlakii	0	1556
												Bacteria	Pseudomonadota	Gammaproteobacteria	Enterobacterales	Enterobacteriaceae	Citrobacter	Citrobacter sp.	5022	7569
												Bacteria	Pseudomonadota	Gammaproteobacteria	Enterobacterales	Enterobacteriaceae	Citrobacter	Citrobacter tructae	58	66
												Bacteria	Pseudomonadota	Gammaproteobacteria	Enterobacterales	Enterobacteriaceae	Citrobacter	Citrobacter werkmanii	27937	3315
												Bacteria	Pseudomonadota	Gammaproteobacteria	Enterobacterales	Enterobacteriaceae	Citrobacter	Citrobacter youngae	564	2341
												Bacteria	Pseudomonadota	Alphaproteobacteria	Sphingomonadales	Sphingomonadaceae	Citromicrobium	Citromicrobium sp.	25	0
												Bacteria	Bacteroidota	Flavobacteriia	Flavobacteriales	Weeksellaceae	Cloacibacterium	Cloacibacterium caeni	187947	13789
												Bacteria	Bacteroidota	Flavobacteriia	Flavobacteriales	Weeksellaceae	Cloacibacterium	Cloacibacterium normanense	52825	4564
												Bacteria	Bacteroidota	Flavobacteriia	Flavobacteriales	Weeksellaceae	Cloacibacterium	Cloacibacterium sp.	20977	1866
												Bacteria	Bacillota	Clostridia	Peptostreptococcales	Peptostreptococcaceae	Clostridioides	Clostridioides difficile	0	277
												Bacteria	Bacillota	Clostridia	Eubacteriales	Clostridiaceae	Clostridium	Clostridium aceticum	0	160
												Bacteria	Bacillota	Clostridia	Eubacteriales	Clostridiaceae	Clostridium	Clostridium argentinense	654	452
												Bacteria	Bacillota	Clostridia	Eubacteriales	Clostridiaceae	Clostridium	Clostridium autoethanogenum	20	0
												Bacteria	Bacillota	Clostridia	Eubacteriales	Clostridiaceae	Clostridium	Clostridium beijerinckii	95	0
												Bacteria	Bacillota	Clostridia	Eubacteriales	Clostridiaceae	Clostridium	Clostridium bornimense	0	23
												Bacteria	Bacillota	Clostridia	Eubacteriales	Clostridiaceae	Clostridium	Clostridium botulinum	99	232
												Bacteria	Bacillota	Clostridia	Eubacteriales	Clostridiaceae	Clostridium	Clostridium cellulovorans	20	85
												Bacteria	Bacillota	Clostridia	Eubacteriales	Clostridiaceae	Clostridium	Clostridium cochlearium	45	421
												Bacteria	Bacillota	Clostridia	Eubacteriales	Clostridiaceae	Clostridium	Clostridium culturomicium	1974	118
												Bacteria	Bacillota	Clostridia	Eubacteriales	Clostridiaceae	Clostridium	Clostridium estertheticum	97	184
												Bacteria	Bacillota	Clostridia	Eubacteriales	Clostridiaceae	Clostridium	Clostridium formicaceticum	55	174
												Bacteria	Bacillota	Clostridia	Eubacteriales	Clostridiaceae	Clostridium	Clostridium gasigenes	100	0
												Bacteria	Bacillota	Clostridia	Eubacteriales	Clostridiaceae	Clostridium	Clostridium gelidum	20	0
												Bacteria	Bacillota	Clostridia	Eubacteriales	Clostridiaceae	Clostridium	Clostridium intestinale	0	114
												Bacteria	Bacillota	Clostridia	Eubacteriales	Clostridiaceae	Clostridium	Clostridium isatidis	0	242
												Bacteria	Bacillota	Clostridia	Eubacteriales	Clostridiaceae	Clostridium	Clostridium kluyveri	0	457
												Bacteria	Bacillota	Clostridia	Eubacteriales	Clostridiaceae	Clostridium	Clostridium ljungdahlii	0	58
												Bacteria	Bacillota	Clostridia	Eubacteriales	Clostridiaceae	Clostridium	Clostridium manihotivorum	44	0
												Bacteria	Bacillota	Clostridia	Eubacteriales	Clostridiaceae	Clostridium	Clostridium perfringens	54	58
												Bacteria	Bacillota	Clostridia	Eubacteriales	Clostridiaceae	Clostridium	Clostridium saccharoperbutylacetonicum	26	0
												Bacteria	Bacillota	Clostridia	Eubacteriales	Clostridiaceae	Clostridium	Clostridium septicum	0	70
												Bacteria	Bacillota	Clostridia	Eubacteriales	Clostridiaceae	Clostridium	Clostridium sp.	467	785
												Bacteria	Bacillota	Clostridia	Eubacteriales	Clostridiaceae	Clostridium	Clostridium sporogenes	0	25
												Bacteria	Bacillota	Clostridia	Eubacteriales	Clostridiaceae	Clostridium	Clostridium tagluense	104	69
												Bacteria	Bacillota	Clostridia	Eubacteriales	Clostridiaceae	Clostridium	Clostridium tetani	67	11490
												Bacteria	Bacillota	Clostridia	Eubacteriales	Clostridiaceae	Clostridium	Clostridium thermarum	0	32
												Bacteria	Bacillota	Clostridia	Eubacteriales	Clostridiaceae	Clostridium	Clostridium thermosuccinogenes	0	30
												Bacteria	Bacillota	Clostridia	Eubacteriales	Clostridiaceae	Clostridium	Clostridium tyrobutyricum	0	867
												Bacteria	Actinomycetota	Coriobacteriia	Coriobacteriales	Coriobacteriaceae	Collinsella	Collinsella aerofaciens	0	30
												Bacteria	Pseudomonadota	Gammaproteobacteria	Alteromonadales	Colwelliaceae	Colwellia	Colwellia sp.	26	0
												Bacteria	Pseudomonadota	Betaproteobacteria	Burkholderiales	Comamonadaceae	Comamonas	Comamonas antarctica	1930	6139
												Bacteria	Pseudomonadota	Betaproteobacteria	Burkholderiales	Comamonadaceae	Comamonas	Comamonas aquatica	210991	251794
												Bacteria	Pseudomonadota	Betaproteobacteria	Burkholderiales	Comamonadaceae	Comamonas	Comamonas endophytica	62	208
												Bacteria	Pseudomonadota	Betaproteobacteria	Burkholderiales	Comamonadaceae	Comamonas	Comamonas flocculans	73	133
												Bacteria	Pseudomonadota	Betaproteobacteria	Burkholderiales	Comamonadaceae	Comamonas	Comamonas fluminis	4108	3010
												Bacteria	Pseudomonadota	Betaproteobacteria	Burkholderiales	Comamonadaceae	Comamonas	Comamonas kerstersii	4820	11858
												Bacteria	Pseudomonadota	Betaproteobacteria	Burkholderiales	Comamonadaceae	Comamonas	Comamonas koreensis	308	523
												Bacteria	Pseudomonadota	Betaproteobacteria	Burkholderiales	Comamonadaceae	Comamonas	Comamonas odontotermitis	371	524
												Bacteria	Pseudomonadota	Betaproteobacteria	Burkholderiales	Comamonadaceae	Comamonas	Comamonas piscis	2104	1247
												Bacteria	Pseudomonadota	Betaproteobacteria	Burkholderiales	Comamonadaceae	Comamonas	Comamonas resistens	10531	8601
												Bacteria	Pseudomonadota	Betaproteobacteria	Burkholderiales	Comamonadaceae	Comamonas	Comamonas sediminis	7613	22
												Bacteria	Pseudomonadota	Betaproteobacteria	Burkholderiales	Comamonadaceae	Comamonas	Comamonas serinivorans	0	59
												Bacteria	Pseudomonadota	Betaproteobacteria	Burkholderiales	Comamonadaceae	Comamonas	Comamonas sp.	19467	21326
												Bacteria	Pseudomonadota	Betaproteobacteria	Burkholderiales	Comamonadaceae	Comamonas	Comamonas squillarum	401	0
												Bacteria	Pseudomonadota	Betaproteobacteria	Burkholderiales	Comamonadaceae	Comamonas	Comamonas terrigena	44656	1476
												Bacteria	Pseudomonadota	Betaproteobacteria	Burkholderiales	Comamonadaceae	Comamonas	Comamonas testosteroni	110297	1043615
												Bacteria	Pseudomonadota	Betaproteobacteria	Burkholderiales	Comamonadaceae	Comamonas	Comamonas thiooxydans	854840	2483573
												Bacteria	Pseudomonadota	Betaproteobacteria	Neisseriales	Neisseriaceae	Crenobacter	Crenobacter cavernae	20	0
												Bacteria	Pseudomonadota	Alphaproteobacteria	Sphingomonadales	Erythrobacteraceae	Croceibacterium	Croceibacterium atlanticum	54	0
												Bacteria	Pseudomonadota	Alphaproteobacteria	Sphingomonadales	Erythrobacteraceae	Croceicoccus	Croceicoccus sp.	0	47
												Bacteria	Pseudomonadota	Gammaproteobacteria	Enterobacterales	Enterobacteriaceae	Cronobacter	Cronobacter dublinensis	28	0
												Bacteria	Pseudomonadota	Gammaproteobacteria	Enterobacterales	Enterobacteriaceae	Cronobacter	Cronobacter malonaticus	100	35
												Bacteria	Pseudomonadota	Gammaproteobacteria	Enterobacterales	Enterobacteriaceae	Cronobacter	Cronobacter sakazakii	394	78
												Bacteria	Bacteroidota	Flavobacteriia	Flavobacteriales	Weeksellaceae	Cruoricaptor	Cruoricaptor ignavus	62	0
												Bacteria	Pseudomonadota	Betaproteobacteria	Burkholderiales	Burkholderiaceae	Cupriavidus	Cupriavidus basilensis	113	287
												Bacteria	Pseudomonadota	Betaproteobacteria	Burkholderiales	Burkholderiaceae	Cupriavidus	Cupriavidus gilardii	75	58
												Bacteria	Pseudomonadota	Betaproteobacteria	Burkholderiales	Burkholderiaceae	Cupriavidus	Cupriavidus metallidurans	226	69
												Bacteria	Pseudomonadota	Betaproteobacteria	Burkholderiales	Burkholderiaceae	Cupriavidus	Cupriavidus pauculus	182	449
												Bacteria	Pseudomonadota	Betaproteobacteria	Burkholderiales	Burkholderiaceae	Cupriavidus	Cupriavidus sp.	136	827
												Bacteria	Pseudomonadota	Betaproteobacteria	Burkholderiales	Comamonadaceae	Curvibacter	Curvibacter sp.	43	105
												Bacteria	Actinomycetota	Actinomycetes	Propionibacteriales	Propionibacteriaceae	Cutibacterium	Cutibacterium acnes	21	109
												Bacteria	Pseudomonadota	Gammaproteobacteria	Thiotrichales	Piscirickettsiaceae	Cycloclasticus	Cycloclasticus zancles	0	73
												Bacteria	Bacillota	Bacilli	Bacillales	Bacillaceae	Cytobacillus	Cytobacillus firmus	0	36
												Bacteria	Bacteroidota	Flavobacteriia	Flavobacteriales	Flavobacteriaceae	Daejeonia	Daejeonia sp.	122	0
												Bacteria	Pseudomonadota	Betaproteobacteria	Rhodocyclales	Azonexaceae	Dechloromonas	Dechloromonas sp.	704	118
												Bacteria	Pseudomonadota	Betaproteobacteria	Neisseriales	Chitinibacteraceae	Deefgea	Deefgea piscis	0	47
												Bacteria	Bacillota	Clostridia	Lachnospirales	Defluviitaleaceae	Defluviitalea	Defluviitalea saccharophila	0	66
												Bacteria	Bacillota	Clostridia	Eubacteriales	Desulfitobacteriaceae	Dehalobacter	Dehalobacter restrictus	0	72
												Bacteria	Bacillota	Clostridia	Eubacteriales	Desulfitobacteriaceae	Dehalobacter	Dehalobacter sp.	27	2060
												Bacteria	Bacillota	Clostridia	Eubacteriales	Peptococcaceae	Dehalobacterium	Dehalobacterium formicoaceticum	29	1576
												Bacteria	Chloroflexota	Dehalococcoidia	Dehalococcoidales	Dehalococcoidaceae	Dehalococcoides	Dehalococcoides mccartyi	0	78
												Bacteria	Pseudomonadota	Betaproteobacteria	Burkholderiales	Comamonadaceae	Delftia	Delftia acidovorans	786	914
												Bacteria	Pseudomonadota	Betaproteobacteria	Burkholderiales	Comamonadaceae	Delftia	Delftia lacustris	910	13966
												Bacteria	Pseudomonadota	Betaproteobacteria	Burkholderiales	Comamonadaceae	Delftia	Delftia sp.	2714	2036
												Bacteria	Pseudomonadota	Betaproteobacteria	Burkholderiales	Comamonadaceae	Delftia	Delftia tsuruhatensis	1439	1312
												Bacteria	Pseudomonadota	Betaproteobacteria	Nitrosomonadales	Sterolibacteriaceae	Denitratisoma	Denitratisoma oestradiolicum	1412	3735
												Bacteria	Pseudomonadota	Betaproteobacteria	Nitrosomonadales	Sterolibacteriaceae	Denitratisoma	Denitratisoma sp.	73	0
												Bacteria	Pseudomonadota	Gammaproteobacteria	Pseudomonadales	Pseudomonadaceae	Denitrificimonas	Denitrificimonas caeni	2193	252
												Bacteria	Actinomycetota	Actinomycetes	Micrococcales	Dermacoccaceae	Dermacoccus	Dermacoccus sp.	0	190
												Bacteria	Bacillota	Bacilli	Lactobacillales	Carnobacteriaceae	Desemzia	Desemzia incerta	34	417
												Bacteria	Thermodesulfobacteriota	Desulfobulbia	Desulfobulbales	Desulfobulbaceae	Desulfobulbus	Desulfobulbus oligotrophicus	23	0
												Bacteria	Bacillota	Clostridia	Eubacteriales	Desulfitobacteriaceae	Desulfosporosinus	Desulfosporosinus youngiae	92	109
												Bacteria	Bacillota	Clostridia	Eubacteriales	Desulfotomaculaceae	Desulfotomaculum	Desulfotomaculum nigrificans	0	60
												Bacteria	Thermodesulfobacteriota	Desulfovibrionia	Desulfovibrionales	Desulfovibrionaceae	Desulfovibrio	Desulfovibrio desulfuricans	30	50
												Bacteria	Chrysiogenota	Chrysiogenia	Chrysiogenales	Chrysiogenaceae	Desulfurispirillum	Desulfurispirillum indicum	0	679
												Bacteria	Bacillota	Negativicutes	Veillonellales	Veillonellaceae	Dialister	Dialister hominis	0	1560
												Bacteria	Pseudomonadota	Betaproteobacteria	Burkholderiales	Comamonadaceae	Diaphorobacter	Diaphorobacter aerolatus	54	114
												Bacteria	Pseudomonadota	Betaproteobacteria	Burkholderiales	Comamonadaceae	Diaphorobacter	Diaphorobacter limosus	1979	9906
												Bacteria	Pseudomonadota	Betaproteobacteria	Burkholderiales	Comamonadaceae	Diaphorobacter	Diaphorobacter nitroreducens	144	203
												Bacteria	Pseudomonadota	Betaproteobacteria	Burkholderiales	Comamonadaceae	Diaphorobacter	Diaphorobacter ruginosibacter	113	1463
												Bacteria	Pseudomonadota	Betaproteobacteria	Burkholderiales	Comamonadaceae	Diaphorobacter	Diaphorobacter sp.	10002	28230
												Bacteria	Pseudomonadota	Gammaproteobacteria	Cardiobacteriales	Cardiobacteriaceae	Dichelobacter	Dichelobacter nodosus	0	338
												Bacteria	Pseudomonadota	Gammaproteobacteria	Enterobacterales	Pectobacteriaceae	Dickeya	Dickeya ananatis	21	43
												Bacteria	Pseudomonadota	Gammaproteobacteria	Enterobacterales	Pectobacteriaceae	Dickeya	Dickeya dadantii	50	0
												Bacteria	Pseudomonadota	Gammaproteobacteria	Enterobacterales	Pectobacteriaceae	Dickeya	Dickeya sp.	0	113
												Bacteria	Pseudomonadota	Gammaproteobacteria	Enterobacterales	Pectobacteriaceae	Dickeya	Dickeya zeae	21	31
												Bacteria	Bacillota	Bacilli	Lactobacillales	Carnobacteriaceae	Dolosigranulum	Dolosigranulum pigrum	0	101
												Bacteria	Pseudomonadota	Betaproteobacteria	Burkholderiales	Sutterellaceae	Duodenibacillus	Duodenibacillus massiliensis	193	680
												Bacteria	Bacteroidota	Bacteroidia	Bacteroidales	Dysgonomonadaceae	Dysgonomonas	Dysgonomonas capnocytophagoides	322	1073
												Bacteria	Bacteroidota	Bacteroidia	Bacteroidales	Dysgonomonadaceae	Dysgonomonas	Dysgonomonas sp.	0	77
												Bacteria	Pseudomonadota	Gammaproteobacteria	Pseudomonadales	Pseudomonadaceae	Ectopseudomonas	Ectopseudomonas guguanensis	257	523
												Bacteria	Pseudomonadota	Gammaproteobacteria	Pseudomonadales	Pseudomonadaceae	Ectopseudomonas	Ectopseudomonas hydrolytica	118	554
												Bacteria	Pseudomonadota	Gammaproteobacteria	Pseudomonadales	Pseudomonadaceae	Ectopseudomonas	Ectopseudomonas khazarica	89	4752
												Bacteria	Pseudomonadota	Gammaproteobacteria	Pseudomonadales	Pseudomonadaceae	Ectopseudomonas	Ectopseudomonas mendocina	15488	40842
												Bacteria	Pseudomonadota	Gammaproteobacteria	Pseudomonadales	Pseudomonadaceae	Ectopseudomonas	Ectopseudomonas oleovorans	966	6949
												Bacteria	Pseudomonadota	Gammaproteobacteria	Pseudomonadales	Pseudomonadaceae	Ectopseudomonas	Ectopseudomonas toyotomiensis	170	560
												Bacteria	Pseudomonadota	Gammaproteobacteria	Chromatiales	Ectothiorhodospiraceae	Ectothiorhodospira	Ectothiorhodospira haloalkaliphila	59	0
												Bacteria	Pseudomonadota	Gammaproteobacteria	Chromatiales	Ectothiorhodospiraceae	Ectothiorhodospira	Ectothiorhodospira shaposhnikovii	0	20
												Bacteria	Pseudomonadota	Gammaproteobacteria	Enterobacterales	Hafniaceae	Edwardsiella	Edwardsiella anguillarum	150	0
												Bacteria	Pseudomonadota	Gammaproteobacteria	Enterobacterales	Hafniaceae	Edwardsiella	Edwardsiella ictaluri	83	1184
												Bacteria	Pseudomonadota	Gammaproteobacteria	Enterobacterales	Hafniaceae	Edwardsiella	Edwardsiella piscicida	59	34
												Bacteria	Pseudomonadota	Gammaproteobacteria	Enterobacterales	Hafniaceae	Edwardsiella	Edwardsiella tarda	304	177
												Bacteria	Pseudomonadota	Betaproteobacteria	Burkholderiales		Eleftheria	Eleftheria terrae	0	49
												Bacteria	Bacteroidota	Flavobacteriia	Flavobacteriales	Weeksellaceae	Elizabethkingia	Elizabethkingia anophelis	6028	1123
												Bacteria	Bacteroidota	Flavobacteriia	Flavobacteriales	Weeksellaceae	Elizabethkingia	Elizabethkingia meningoseptica	656	0
												Bacteria	Bacteroidota	Flavobacteriia	Flavobacteriales	Weeksellaceae	Elizabethkingia	Elizabethkingia miricola	42	0
												Bacteria	Bacteroidota	Flavobacteriia	Flavobacteriales	Weeksellaceae	Elizabethkingia	Elizabethkingia sp.	2810	29
												Bacteria	Bacteroidota	Flavobacteriia	Flavobacteriales	Weeksellaceae	Elizabethkingia	Elizabethkingia sp.	366	113
												Bacteria	Bacteroidota	Flavobacteriia	Flavobacteriales	Weeksellaceae	Empedobacter	Empedobacter brevis	717	12114
												Bacteria	Bacteroidota	Flavobacteriia	Flavobacteriales	Weeksellaceae	Empedobacter	Empedobacter falsenii	14723	739932
												Bacteria	Bacteroidota	Flavobacteriia	Flavobacteriales	Weeksellaceae	Empedobacter	Empedobacter stercoris	2529	21044
												Bacteria	Pseudomonadota	Alphaproteobacteria	Hyphomicrobiales		Enhydrobacter	Enhydrobacter sp.	0	74
												Bacteria	Pseudomonadota	Alphaproteobacteria	Hyphomicrobiales	Rhizobiaceae	Ensifer	Ensifer adhaerens	0	9710
												Bacteria	Pseudomonadota	Alphaproteobacteria	Hyphomicrobiales	Rhizobiaceae	Ensifer	Ensifer canadensis	0	74
												Bacteria	Pseudomonadota	Alphaproteobacteria	Hyphomicrobiales	Rhizobiaceae	Ensifer	Ensifer sp.	0	2351
												Bacteria	Pseudomonadota	Gammaproteobacteria	Enterobacterales	Enterobacteriaceae	Enterobacter	Enterobacter adelaidei	872	1503
												Bacteria	Pseudomonadota	Gammaproteobacteria	Enterobacterales	Enterobacteriaceae	Enterobacter	Enterobacter asburiae	1889	2927
												Bacteria	Pseudomonadota	Gammaproteobacteria	Enterobacterales	Enterobacteriaceae	Enterobacter	Enterobacter bugandensis	837	2160
												Bacteria	Pseudomonadota	Gammaproteobacteria	Enterobacterales	Enterobacteriaceae	Enterobacter	Enterobacter cancerogenus	79	334
												Bacteria	Pseudomonadota	Gammaproteobacteria	Enterobacterales	Enterobacteriaceae	Enterobacter	Enterobacter chengduensis	25	71
												Bacteria	Pseudomonadota	Gammaproteobacteria	Enterobacterales	Enterobacteriaceae	Enterobacter	Enterobacter chuandaensis	3116	272
												Bacteria	Pseudomonadota	Gammaproteobacteria	Enterobacterales	Enterobacteriaceae	Enterobacter	Enterobacter cloacae	37433	124323
												Bacteria	Pseudomonadota	Gammaproteobacteria	Enterobacterales	Enterobacteriaceae	Enterobacter	Enterobacter cloacae complex sp.	147	86
												Bacteria	Pseudomonadota	Gammaproteobacteria	Enterobacterales	Enterobacteriaceae	Enterobacter	Enterobacter hormaechei	12469	54572
												Bacteria	Pseudomonadota	Gammaproteobacteria	Enterobacterales	Enterobacteriaceae	Enterobacter	Enterobacter huaxiensis	25	46
												Bacteria	Pseudomonadota	Gammaproteobacteria	Enterobacterales	Enterobacteriaceae	Enterobacter	Enterobacter kobei	1119	3725
												Bacteria	Pseudomonadota	Gammaproteobacteria	Enterobacterales	Enterobacteriaceae	Enterobacter	Enterobacter ludwigii	319	290
												Bacteria	Pseudomonadota	Gammaproteobacteria	Enterobacterales	Enterobacteriaceae	Enterobacter	Enterobacter mori	4124	1864
												Bacteria	Pseudomonadota	Gammaproteobacteria	Enterobacterales	Enterobacteriaceae	Enterobacter	Enterobacter oligotrophicus	30	0
												Viruses	Uroviricota	Caudoviricetes		Sarkviridae		Enterobacter phage phiEap-2	0	20
												Bacteria	Pseudomonadota	Gammaproteobacteria	Enterobacterales	Enterobacteriaceae	Enterobacter	Enterobacter pseudoroggenkampii	97	79
												Bacteria	Pseudomonadota	Gammaproteobacteria	Enterobacterales	Enterobacteriaceae	Enterobacter	Enterobacter quasiroggenkampii	92	76
												Bacteria	Pseudomonadota	Gammaproteobacteria	Enterobacterales	Enterobacteriaceae	Enterobacter	Enterobacter roggenkampii	35914	112120
												Bacteria	Pseudomonadota	Gammaproteobacteria	Enterobacterales	Enterobacteriaceae	Enterobacter	Enterobacter sichuanensis	2004	2106
												Bacteria	Pseudomonadota	Gammaproteobacteria	Enterobacterales	Enterobacteriaceae	Enterobacter	Enterobacter soli	996	38
												Bacteria	Pseudomonadota	Gammaproteobacteria	Enterobacterales	Enterobacteriaceae	Enterobacter	Enterobacter sp.	1088	1039
												Bacteria	Pseudomonadota	Gammaproteobacteria	Enterobacterales	Enterobacteriaceae	Enterobacter	Enterobacter vonholyi	48	28
												Bacteria	Pseudomonadota	Gammaproteobacteria	Enterobacterales	Enterobacteriaceae	Enterobacter	Enterobacter wuhouensis	78	73
												Bacteria	Bacillota	Clostridia	Lachnospirales	Lachnospiraceae	Enterocloster	Enterocloster bolteae	0	99
												Bacteria	Bacillota	Bacilli	Lactobacillales	Enterococcaceae	Enterococcus	Enterococcus avium	31	64
												Bacteria	Bacillota	Bacilli	Lactobacillales	Enterococcaceae	Enterococcus	Enterococcus casseliflavus	0	54
												Bacteria	Bacillota	Bacilli	Lactobacillales	Enterococcaceae	Enterococcus	Enterococcus cecorum	0	116
												Bacteria	Bacillota	Bacilli	Lactobacillales	Enterococcaceae	Enterococcus	Enterococcus durans	0	129
												Bacteria	Bacillota	Bacilli	Lactobacillales	Enterococcaceae	Enterococcus	Enterococcus faecalis	0	137
												Bacteria	Bacillota	Bacilli	Lactobacillales	Enterococcaceae	Enterococcus	Enterococcus faecium	25	62
												Bacteria	Bacillota	Bacilli	Lactobacillales	Enterococcaceae	Enterococcus	Enterococcus gallinarum	39	908
												Bacteria	Bacillota	Bacilli	Lactobacillales	Enterococcaceae	Enterococcus	Enterococcus lactis	0	24
												Bacteria	Bacillota	Bacilli	Lactobacillales	Enterococcaceae	Enterococcus	Enterococcus montenegrensis	28	284
												Bacteria	Bacillota	Bacilli	Lactobacillales	Enterococcaceae	Enterococcus	Enterococcus raffinosus	48	0
												Bacteria	Bacillota	Bacilli	Lactobacillales	Enterococcaceae	Enterococcus	Enterococcus saccharolyticus	0	97
												Bacteria	Bacillota	Bacilli	Lactobacillales	Enterococcaceae	Enterococcus	Enterococcus sp.	0	87
												Bacteria	Bacteroidota	Flavobacteriia	Flavobacteriales	Weeksellaceae	Epilithonimonas	Epilithonimonas vandammei	1200	862
												Bacteria	Bacillota	Erysipelotrichia	Erysipelotrichales	Erysipelotrichaceae	Erysipelothrix	Erysipelothrix amsterdamensis	0	124
												Bacteria	Bacillota	Erysipelotrichia	Erysipelotrichales	Erysipelotrichaceae	Erysipelothrix	Erysipelothrix inopinata	74	9114
												Bacteria	Bacillota	Erysipelotrichia	Erysipelotrichales	Erysipelotrichaceae	Erysipelothrix	Erysipelothrix larvae	80	1024
												Bacteria	Bacillota	Erysipelotrichia	Erysipelotrichales	Erysipelotrichaceae	Erysipelothrix	Erysipelothrix piscisicarius	56	609
												Bacteria	Bacillota	Erysipelotrichia	Erysipelotrichales	Erysipelotrichaceae	Erysipelothrix	Erysipelothrix rhusiopathiae	460	3700
												Bacteria	Bacillota	Erysipelotrichia	Erysipelotrichales	Erysipelotrichaceae	Erysipelothrix	Erysipelothrix sp.	161275	161840
												Bacteria	Pseudomonadota	Alphaproteobacteria	Sphingomonadales	Erythrobacteraceae	Erythrobacter	Erythrobacter aurantius	77	0
												Bacteria	Pseudomonadota	Alphaproteobacteria	Sphingomonadales	Erythrobacteraceae	Erythrobacter	Erythrobacter sp.	53	0
												Bacteria	Pseudomonadota	Gammaproteobacteria	Enterobacterales	Enterobacteriaceae	Escherichia	Escherichia albertii	260	112
												Bacteria	Pseudomonadota	Gammaproteobacteria	Enterobacterales	Enterobacteriaceae	Escherichia	Escherichia coli	67849	35879
												Bacteria	Pseudomonadota	Gammaproteobacteria	Enterobacterales	Enterobacteriaceae	Escherichia	Escherichia fergusonii	1898	199
												Bacteria	Pseudomonadota	Gammaproteobacteria	Enterobacterales	Enterobacteriaceae	Escherichia	Escherichia marmotae	124	54
												Bacteria	Pseudomonadota	Gammaproteobacteria	Enterobacterales	Enterobacteriaceae	Escherichia	Escherichia ruysiae	94	0
												Bacteria	Pseudomonadota	Gammaproteobacteria	Enterobacterales	Enterobacteriaceae	Escherichia	Escherichia sp.	31	0
												Bacteria	Bacillota	Clostridia	Eubacteriales	Eubacteriaceae	Eubacterium	Eubacterium callanderi	107	485
												Bacteria	Bacillota	Clostridia	Eubacteriales	Eubacteriaceae	Eubacterium	Eubacterium limosum	32	850
												Bacteria	Bacillota	Bacilli	Bacillales		Exiguobacterium	Exiguobacterium acetylicum	30	0
												Bacteria	Bacillota	Bacilli	Bacillales		Exiguobacterium	Exiguobacterium profundum	33	434
												Bacteria	Bacillota	Bacilli	Bacillales		Exiguobacterium	Exiguobacterium sp.	0	49
												Bacteria	Bacteroidota	Flavobacteriia	Flavobacteriales	Weeksellaceae	Faecalibacter	Faecalibacter bovis	82	361
												Bacteria	Bacteroidota	Flavobacteriia	Flavobacteriales	Weeksellaceae	Faecalibacter	Faecalibacter sp.	453	1753
												Bacteria	Bacillota	Clostridia	Eubacteriales	Oscillospiraceae	Faecalibacterium	Faecalibacterium prausnitzii	0	36
												Bacteria	Pseudomonadota	Gammaproteobacteria	Moraxellales	Moraxellaceae	Faucicola	Faucicola osloensis	360	0
												Viruses	Uroviricota	Caudoviricetes		Chimalliviridae	Ferozepurvirus	Ferozepurvirus pAEv1810	2465	28708
												Viruses	Uroviricota	Caudoviricetes		Chimalliviridae	Ferozepurvirus	Ferozepurvirus PS1	7529	112411
												Bacteria	Pseudomonadota	Betaproteobacteria	Rhodocyclales	Azonexaceae	Ferribacterium	Ferribacterium limneticum	445	94
												Bacteria	Pseudomonadota	Betaproteobacteria	Ferrovales	Ferrovaceae	Ferrovum	Ferrovum myxofaciens	21	28
												Bacteria	Bacillota	Clostridia	Peptostreptococcales	Filifactoraceae	Filifactor	Filifactor alocis	0	28
												Bacteria	Bacillota	Tissierellia	Tissierellales	Peptoniphilaceae	Finegoldia	Finegoldia magna	0	85
												Bacteria	Actinomycetota	Actinomycetes	Actinomycetales	Actinomycetaceae	Flaviflexus	Flaviflexus salsibiostraticola	0	114
												Bacteria	Bacteroidota	Flavobacteriia	Flavobacteriales	Flavobacteriaceae	Flavobacterium	Flavobacterium agricola	152	59
												Bacteria	Bacteroidota	Flavobacteriia	Flavobacteriales	Flavobacteriaceae	Flavobacterium	Flavobacterium anhuiense	0	49
												Bacteria	Bacteroidota	Flavobacteriia	Flavobacteriales	Flavobacteriaceae	Flavobacterium	Flavobacterium branchiophilum	143	0
												Bacteria	Bacteroidota	Flavobacteriia	Flavobacteriales	Flavobacteriaceae	Flavobacterium	Flavobacterium channae	1487	48
												Bacteria	Bacteroidota	Flavobacteriia	Flavobacteriales	Flavobacteriaceae	Flavobacterium	Flavobacterium columnare	31	0
												Bacteria	Bacteroidota	Flavobacteriia	Flavobacteriales	Flavobacteriaceae	Flavobacterium	Flavobacterium commune	66	0
												Bacteria	Bacteroidota	Flavobacteriia	Flavobacteriales	Flavobacteriaceae	Flavobacterium	Flavobacterium crocinum	0	21
												Bacteria	Bacteroidota	Flavobacteriia	Flavobacteriales	Flavobacteriaceae	Flavobacterium	Flavobacterium cyclinae	1839	0
												Bacteria	Bacteroidota	Flavobacteriia	Flavobacteriales	Flavobacteriaceae	Flavobacterium	Flavobacterium dauae	3554	16450
												Bacteria	Bacteroidota	Flavobacteriia	Flavobacteriales	Flavobacteriaceae	Flavobacterium	Flavobacterium faecale	30	0
												Bacteria	Bacteroidota	Flavobacteriia	Flavobacteriales	Flavobacteriaceae	Flavobacterium	Flavobacterium haoranii	663	0
												Bacteria	Bacteroidota	Flavobacteriia	Flavobacteriales	Flavobacteriaceae	Flavobacterium	Flavobacterium indicum	104	134
												Bacteria	Bacteroidota	Flavobacteriia	Flavobacteriales	Flavobacteriaceae	Flavobacterium	Flavobacterium johnsoniae	0	32
												Bacteria	Bacteroidota	Flavobacteriia	Flavobacteriales	Flavobacteriaceae	Flavobacterium	Flavobacterium mekongense	486	0
												Bacteria	Bacteroidota	Flavobacteriia	Flavobacteriales	Flavobacteriaceae	Flavobacterium	Flavobacterium nitratireducens	6317	0
												Bacteria	Bacteroidota	Flavobacteriia	Flavobacteriales	Flavobacteriaceae	Flavobacterium	Flavobacterium oreochromis	243	96
												Bacteria	Bacteroidota	Flavobacteriia	Flavobacteriales	Flavobacteriaceae	Flavobacterium	Flavobacterium sediminis	20	0
												Bacteria	Bacteroidota	Flavobacteriia	Flavobacteriales	Flavobacteriaceae	Flavobacterium	Flavobacterium sp.	690	0
												Bacteria	Bacteroidota	Flavobacteriia	Flavobacteriales	Flavobacteriaceae	Flavobacterium	Flavobacterium sp.	51724	1148
												Bacteria	Pseudomonadota	Betaproteobacteria	Rhodocyclales	Fluviibacteraceae	Fluviibacter	Fluviibacter phosphoraccumulans	104	208
												Bacteria	Bacteroidota	Flavobacteriia	Flavobacteriales	Crocinitomicaceae	Fluviicola	Fluviicola taffensis	41	29
												Bacteria	Pseudomonadota	Gammaproteobacteria	Enterobacterales	Enterobacteriaceae	Franconibacter	Franconibacter helveticus	24	0
												Bacteria	Pseudomonadota	Gammaproteobacteria	Lysobacterales	Rhodanobacteraceae	Frateuria	Frateuria aurantia	92	0
												Bacteria	Pseudomonadota	Alphaproteobacteria	Rhodobacterales	Paracoccaceae	Frigidibacter	Frigidibacter mobilis	20	133
												Bacteria	Bacillota	Bacilli	Lactobacillales	Aerococcaceae	Fundicoccus	Fundicoccus culcitae	0	125
												Bacteria	Fusobacteriota	Fusobacteriia	Fusobacteriales	Fusobacteriaceae	Fusobacterium	Fusobacterium ulcerans	0	22
												Bacteria	Pseudomonadota	Gammaproteobacteria	Enterobacterales	Gallaecimonadaceae	Gallaecimonas	Gallaecimonas mangrovi	63	0
												Bacteria	Pseudomonadota	Gammaproteobacteria	Pasteurellales	Pasteurellaceae	Gallibacterium	Gallibacterium anatis	22	0
												Viruses	Uroviricota	Caudoviricetes	Pantevenvirales	Straboviridae	Gaprivervirus	Gaprivervirus arezed	0	52
												Viruses	Uroviricota	Caudoviricetes			Geezettvirus	Geezettvirus geezett	0	147
												Bacteria	Pseudomonadota	Alphaproteobacteria	Rhodobacterales	Paracoccaceae	Gemmobacter	Gemmobacter fulvus	87	0
												Bacteria	Thermodesulfobacteriota	Desulfuromonadia	Desulfuromonadales	Geoalkalibacteraceae	Geoalkalibacter	Geoalkalibacter subterraneus	0	107
												Bacteria	Pseudomonadota	Gammaproteobacteria	Pseudomonadales	Pseudomonadaceae	Geopseudomonas	Geopseudomonas guangdongensis	24110	83846
												Bacteria	Bacillota	Clostridia	Peptostreptococcales	Thermotaleaceae	Geosporobacter	Geosporobacter ferrireducens	0	471
												Bacteria	Thermodesulfobacteriota	Desulfuromonadia	Geobacterales	Geobacteraceae	Geotalea	Geotalea uraniireducens	0	290
												Bacteria	Bacillota	Bacilli	Lactobacillales	Aerococcaceae	Globicatella	Globicatella sanguinis	0	68
												Bacteria	Bacillota	Bacilli	Lactobacillales	Aerococcaceae	Globicatella	Globicatella sp.	0	70
												Bacteria	Pseudomonadota	Alphaproteobacteria	Acetobacterales	Acetobacteraceae	Gluconobacter	Gluconobacter frateurii	32	27
												Bacteria	Pseudomonadota	Alphaproteobacteria	Acetobacterales	Acetobacteraceae	Gluconobacter	Gluconobacter japonicus	878	0
												Bacteria	Bacillota	Tissierellia	Tissierellales	Gottschalkiaceae	Gottschalkia	Gottschalkia acidurici	0	142
												Bacteria	Spirochaetota	Spirochaetia	Spirochaetales	Breznakiellaceae	Gracilinema	Gracilinema caldarium	0	41
												Bacteria	Bacillota	Tissierellia	Tissierellales	Tissierellaceae	Gudongella	Gudongella oleilytica	62	2398
												Bacteria	Actinomycetota	Actinomycetes	Micrococcales	Microbacteriaceae	Gulosibacter	Gulosibacter molinativorax	0	79
												Bacteria	Pseudomonadota	Alphaproteobacteria	Rhodobacterales	Paracoccaceae	Haematobacter	Haematobacter massiliensis	0	81
												Bacteria	Pseudomonadota	Gammaproteobacteria	Enterobacterales	Hafniaceae	Hafnia	Hafnia alvei	0	27
												Bacteria	Pseudomonadota	Gammaproteobacteria	Enterobacterales	Hafniaceae	Hafnia	Hafnia paralvei	308	0
												Bacteria	Campylobacterota	Epsilonproteobacteria	Campylobacterales	Arcobacteraceae	Halarcobacter	Halarcobacter sp.	25	0
												Bacteria	Fusobacteriota	Fusobacteriia	Fusobacteriales	Haliovirgaceae	Haliovirga	Haliovirga abyssi	0	43
												Bacteria	Pseudomonadota	Gammaproteobacteria	Alteromonadales	Alteromonadaceae	Halioxenophilus	Halioxenophilus aromaticivorans	24	0
												Bacteria	Bacillota	Clostridia	Eubacteriales	Clostridiaceae	Haloimpatiens	Haloimpatiens lingqiaonensis	137	0
												Bacteria	Pseudomonadota	Gammaproteobacteria	Oceanospirillales	Halomonadaceae	Halomonas	Halomonas alkalicola	0	22
												Bacteria	Pseudomonadota	Gammaproteobacteria	Oceanospirillales	Halomonadaceae	Halomonas	Halomonas kashgarensis	0	22
												Bacteria	Pseudomonadota	Gammaproteobacteria	Oceanospirillales	Halomonadaceae	Halomonas	Halomonas sp.	92	80
												Bacteria	Pseudomonadota	Gammaproteobacteria	Pseudomonadales	Pseudomonadaceae	Halopseudomonas	Halopseudomonas aestusnigri	27	61
												Bacteria	Pseudomonadota	Gammaproteobacteria	Pseudomonadales	Pseudomonadaceae	Halopseudomonas	Halopseudomonas litoralis	24	12139
												Bacteria	Pseudomonadota	Gammaproteobacteria	Pseudomonadales	Pseudomonadaceae	Halopseudomonas	Halopseudomonas nanhaiensis	0	27
												Bacteria	Pseudomonadota	Gammaproteobacteria	Pseudomonadales	Pseudomonadaceae	Halopseudomonas	Halopseudomonas oceani	0	86
												Bacteria	Pseudomonadota	Gammaproteobacteria	Pseudomonadales	Pseudomonadaceae	Halopseudomonas	Halopseudomonas pelagia	0	1173
												Bacteria	Pseudomonadota	Gammaproteobacteria	Pseudomonadales	Pseudomonadaceae	Halopseudomonas	Halopseudomonas phragmitis	0	37
												Bacteria	Pseudomonadota	Gammaproteobacteria	Pseudomonadales	Pseudomonadaceae	Halopseudomonas	Halopseudomonas salegens	0	23
												Bacteria	Pseudomonadota	Gammaproteobacteria	Pseudomonadales	Pseudomonadaceae	Halopseudomonas	Halopseudomonas sp.	0	21543
												Bacteria	Pseudomonadota	Gammaproteobacteria	Oceanospirillales	Halomonadaceae	Halotalea	Halotalea alkalilenta	0	21
												Bacteria	Pseudomonadota	Gammaproteobacteria	Chromatiales	Halothiobacillaceae	Halothiobacillus	Halothiobacillus neapolitanus	0	128
												Bacteria	Pseudomonadota	Gammaproteobacteria	Chromatiales	Halothiobacillaceae	Halothiobacillus	Halothiobacillus sp.	35	0
												Viruses	Uroviricota	Caudoviricetes		Drexlerviridae	Hanrivervirus	Hanrivervirus vojen	0	100
												Bacteria	Mycoplasmatota	Mollicutes	Acholeplasmatales	Acholeplasmataceae	Haploplasma	Haploplasma axanthum	282	1062
												Bacteria	Bacillota	Tissierellia	Tissierellales	Peptoniphilaceae	Helcococcus	Helcococcus kunzii	0	62
												Bacteria	Bacillota	Tissierellia	Tissierellales	Peptoniphilaceae	Helcococcus	Helcococcus ovis	0	181
												Bacteria	Pseudomonadota	Betaproteobacteria	Burkholderiales	Oxalobacteraceae	Herbaspirillum	Herbaspirillum huttiense	67	392
												Bacteria	Bacillota	Clostridia	Lachnospirales	Lachnospiraceae	Herbinix	Herbinix luporum	0	283
												Bacteria	Pseudomonadota	Alphaproteobacteria	Hyphomicrobiales	Rhizobiaceae	Hoeflea	Hoeflea sp.	256	0
												Bacteria	Mycoplasmatota	Mollicutes	Candidatus Izemoplasmatales	Hujiaoplasmataceae	Hujiaoplasma	Hujiaoplasma nucleasis	43	0
												Bacteria	Pseudomonadota	Betaproteobacteria	Burkholderiales	Comamonadaceae	Hydrogenophaga	Hydrogenophaga crassostreae	26	25
												Bacteria	Pseudomonadota	Betaproteobacteria	Burkholderiales	Comamonadaceae	Hydrogenophaga	Hydrogenophaga crocea	54	0
												Bacteria	Pseudomonadota	Betaproteobacteria	Burkholderiales	Comamonadaceae	Hydrogenophaga	Hydrogenophaga pseudoflava	69	0
												Bacteria	Pseudomonadota	Betaproteobacteria	Burkholderiales	Comamonadaceae	Hydrogenophaga	Hydrogenophaga sp.	399	313
												Bacteria	Pseudomonadota	Betaproteobacteria	Burkholderiales	Comamonadaceae	Hydrogenophaga	Hydrogenophaga taeniospiralis	77	187
												Bacteria	Pseudomonadota	Gammaproteobacteria	Thiotrichales	Piscirickettsiaceae	Hydrogenovibrio	Hydrogenovibrio thermophilus	0	35
												Bacteria	Pseudomonadota	Betaproteobacteria	Burkholderiales	Sphaerotilaceae	Ideonella	Ideonella dechloratans	142	831
												Bacteria	Pseudomonadota	Gammaproteobacteria	Alteromonadales	Idiomarinaceae	Idiomarina	Idiomarina loihiensis	211	498
												Bacteria	Pseudomonadota	Gammaproteobacteria	Alteromonadales	Idiomarinaceae	Idiomarina	Idiomarina sp.	0	367
												Bacteria	Pseudomonadota	Betaproteobacteria	Burkholderiales	Burkholderiaceae	Imbroritus	Imbroritus primus	31	158
												Bacteria	Pseudomonadota	Gammaproteobacteria	Immundisolibacterales	Immundisolibacteraceae	Immundisolibacter	Immundisolibacter cernigliae	0	53
												Bacteria	Actinomycetota	Actinomycetes	Micrococcales	Promicromonosporaceae	Isoptericola	Isoptericola jiangsuensis	32	162
												Bacteria	Pseudomonadota	Betaproteobacteria	Burkholderiales	Oxalobacteraceae	Janthinobacterium	Janthinobacterium sp.	39	179
												Bacteria	Pseudomonadota	Betaproteobacteria	Neisseriales	Chitinibacteraceae	Jeongeupia	Jeongeupia sp.	54	0
												Bacteria	Bacillota	Bacilli	Lactobacillales	Carnobacteriaceae	Jeotgalibaca	Jeotgalibaca arthritidis	48	2633
												Bacteria	Bacillota	Bacilli	Lactobacillales	Carnobacteriaceae	Jeotgalibaca	Jeotgalibaca ciconiae	0	34
												Bacteria	Bacillota	Bacilli	Lactobacillales	Carnobacteriaceae	Jeotgalibaca	Jeotgalibaca dankookensis	0	67
												Bacteria	Bacillota	Bacilli	Lactobacillales	Carnobacteriaceae	Jeotgalibaca	Jeotgalibaca porci	0	44
												Bacteria	Bacillota	Bacilli	Lactobacillales	Carnobacteriaceae	Jeotgalibaca	Jeotgalibaca sp.	0	23
												Bacteria	Bacteroidota	Flavobacteriia	Flavobacteriales	Weeksellaceae	Kaistella	Kaistella carnis	36	353
												Bacteria	Bacillota	Tissierellia	Tissierellales	Tepidimicrobiaceae	Keratinibaculum	Keratinibaculum paraultunense	0	2070
												Bacteria	Pseudomonadota	Betaproteobacteria	Burkholderiales	Alcaligenaceae	Kerstersia	Kerstersia gyiorum	8026	2468
												Bacteria	Pseudomonadota	Gammaproteobacteria	Pseudomonadales	Ketobacteraceae	Ketobacter	Ketobacter alkanivorans	0	45
												Bacteria	Pseudomonadota	Alphaproteobacteria	Rhodobacterales	Roseobacteraceae	Ketogulonicigenium	Ketogulonicigenium vulgare	250	0
												Bacteria	Bacillota	Clostridia	Lachnospirales	Lachnospiraceae	Kineothrix	Kineothrix sp.	0	120
												Bacteria	Pseudomonadota	Betaproteobacteria	Burkholderiales	Sphaerotilaceae	Roseateles	Kinneretia aquatilis	0	41
												Bacteria	Pseudomonadota	Gammaproteobacteria	Enterobacterales	Enterobacteriaceae	Klebsiella	Klebsiella aerogenes	56575	1253
												Bacteria	Pseudomonadota	Gammaproteobacteria	Enterobacterales	Enterobacteriaceae	Klebsiella	Klebsiella africana	43	60
												Bacteria	Pseudomonadota	Gammaproteobacteria	Enterobacterales	Enterobacteriaceae	Klebsiella	Klebsiella electrica	396	21
												Bacteria	Pseudomonadota	Gammaproteobacteria	Enterobacterales	Enterobacteriaceae	Klebsiella	Klebsiella grimontii	612	321
												Bacteria	Pseudomonadota	Gammaproteobacteria	Enterobacterales	Enterobacteriaceae	Klebsiella	Klebsiella huaxiensis	678	0
												Bacteria	Pseudomonadota	Gammaproteobacteria	Enterobacterales	Enterobacteriaceae	Klebsiella	Klebsiella michiganensis	10226	53577
												Bacteria	Pseudomonadota	Gammaproteobacteria	Enterobacterales	Enterobacteriaceae	Klebsiella	Klebsiella oxytoca	6032	851
												Bacteria	Pseudomonadota	Gammaproteobacteria	Enterobacterales	Enterobacteriaceae	Klebsiella	Klebsiella pasteurii	484	132
												Bacteria	Pseudomonadota	Gammaproteobacteria	Enterobacterales	Enterobacteriaceae	Klebsiella	Klebsiella pneumoniae	48476	47514
												Bacteria	Pseudomonadota	Gammaproteobacteria	Enterobacterales	Enterobacteriaceae	Klebsiella	Klebsiella quasipneumoniae	37710	33697
												Bacteria	Pseudomonadota	Gammaproteobacteria	Enterobacterales	Enterobacteriaceae	Klebsiella	Klebsiella quasivariicola	63	75
												Bacteria	Pseudomonadota	Gammaproteobacteria	Enterobacterales	Enterobacteriaceae	Klebsiella	Klebsiella sp.	2699	117
												Bacteria	Pseudomonadota	Gammaproteobacteria	Enterobacterales	Enterobacteriaceae	Klebsiella	Klebsiella variicola	7339	870
												Bacteria	Pseudomonadota	Gammaproteobacteria	Enterobacterales	Enterobacteriaceae	Kluyvera	Kluyvera ascorbata	13653	198
												Bacteria	Pseudomonadota	Gammaproteobacteria	Enterobacterales	Enterobacteriaceae	Kluyvera	Kluyvera cryocrescens	1790	40
												Bacteria	Pseudomonadota	Gammaproteobacteria	Enterobacterales	Enterobacteriaceae	Kluyvera	Kluyvera genomosp.	755	25
												Bacteria	Pseudomonadota	Gammaproteobacteria	Enterobacterales	Enterobacteriaceae	Kluyvera	Kluyvera georgiana	5653	2503
												Bacteria	Pseudomonadota	Gammaproteobacteria	Enterobacterales	Enterobacteriaceae	Kluyvera	Kluyvera intermedia	470	45
												Bacteria	Pseudomonadota	Gammaproteobacteria	Enterobacterales	Enterobacteriaceae	Kluyvera	Kluyvera sichuanensis	27112	383
												Bacteria	Pseudomonadota	Gammaproteobacteria	Enterobacterales	Enterobacteriaceae	Kluyvera	Kluyvera sp.	625	24
												Bacteria	Pseudomonadota	Gammaproteobacteria	Enterobacterales	Enterobacteriaceae	Kosakonia	Kosakonia cowanii	28	35
												Bacteria	Pseudomonadota	Gammaproteobacteria	Enterobacterales	Enterobacteriaceae	Kosakonia	Kosakonia oryzae	43	0
												Bacteria	Pseudomonadota	Gammaproteobacteria	Enterobacterales	Enterobacteriaceae	Kosakonia	Kosakonia pseudosacchari	116	0
												Bacteria	Pseudomonadota	Gammaproteobacteria	Enterobacterales	Enterobacteriaceae	Kosakonia	Kosakonia radicincitans	22	0
												Bacteria	Pseudomonadota	Gammaproteobacteria	Enterobacterales	Enterobacteriaceae	Kosakonia	Kosakonia sacchari	108	0
												Bacteria	Pseudomonadota	Gammaproteobacteria	Enterobacterales	Enterobacteriaceae	Kosakonia	Kosakonia sp.	85	55
												Viruses	Uroviricota	Caudoviricetes			Kunmingvirus	Kunmingvirus	140	1336
												Bacteria	Bacillota	Bacilli	Bacillales	Caryophanaceae	Kurthia	Kurthia gibsonii	20	0
												Bacteria	Bacillota	Bacilli	Bacillales	Caryophanaceae	Kurthia	Kurthia sp.	40	0
												Bacteria	Bacteroidota	Bacteroidia	Marinilabiliales	Marinifilaceae	Labilibaculum	Labilibaculum sp.	0	69
												Bacteria	Bacillota	Clostridia	Lachnospirales	Lachnospiraceae	Lacrimispora	Lacrimispora saccharolytica	23	313
												Bacteria	Bacillota	Clostridia	Lachnospirales	Lachnospiraceae	Lacrimispora	Lacrimispora sinapis	0	160
												Bacteria	Bacillota	Clostridia	Lachnospirales	Lachnospiraceae	Lacrimispora	Lacrimispora sp.	0	3660
												Bacteria	Bacillota	Clostridia	Lachnospirales	Lachnospiraceae	Lacrimispora	Lacrimispora sphenoides	0	62
												Bacteria	Bacillota	Clostridia	Lachnospirales	Lachnospiraceae	Lacrimispora	Lacrimispora xylanisolvens	51	101
												Bacteria	Bacillota	Bacilli	Lactobacillales	Lactobacillaceae	Lactiplantibacillus	Lactiplantibacillus pentosus	47	0
												Bacteria	Bacillota	Bacilli	Lactobacillales	Streptococcaceae	Lactococcus	Lactococcus formosensis	31	0
												Bacteria	Bacillota	Bacilli	Lactobacillales	Streptococcaceae	Lactococcus	Lactococcus garvieae	56	0
												Bacteria	Bacillota	Bacilli	Lactobacillales	Streptococcaceae	Lactococcus	Lactococcus lactis	79	0
												Bacteria	Pseudomonadota	Betaproteobacteria	Neisseriales	Aquaspirillaceae	Laribacter	Laribacter hongkongensis	853	478
												Bacteria	Pseudomonadota	Gammaproteobacteria	Enterobacterales	Enterobacteriaceae	Leclercia	Leclercia adecarboxylata	6255	51387
												Bacteria	Pseudomonadota	Gammaproteobacteria	Enterobacterales	Enterobacteriaceae	Leclercia	Leclercia pneumoniae	3573	1677
												Bacteria	Pseudomonadota	Gammaproteobacteria	Enterobacterales	Enterobacteriaceae	Leclercia	Leclercia sp.	1012	5716
												Bacteria	Pseudomonadota	Gammaproteobacteria	Enterobacterales	Enterobacteriaceae	Lelliottia	Lelliottia amnigena	83	84
												Bacteria	Pseudomonadota	Gammaproteobacteria	Enterobacterales	Enterobacteriaceae	Lelliottia	Lelliottia sp.	38	0
												Bacteria	Pseudomonadota	Gammaproteobacteria	Enterobacterales	Budviciaceae	Leminorella	Leminorella grimontii	22	0
												Bacteria	Pseudomonadota	Betaproteobacteria	Burkholderiales	Sphaerotilaceae	Leptothrix	Leptothrix cholodnii	0	62
												Bacteria	Actinomycetota	Actinomycetes	Micrococcales	Microbacteriaceae	Leucobacter	Leucobacter allii	0	67
												Bacteria	Actinomycetota	Actinomycetes	Micrococcales	Microbacteriaceae	Leucobacter	Leucobacter aridicollis	32	101
												Bacteria	Actinomycetota	Actinomycetes	Micrococcales	Microbacteriaceae	Leucobacter	Leucobacter denitrificans	0	64
												Bacteria	Actinomycetota	Actinomycetes	Micrococcales	Microbacteriaceae	Leucobacter	Leucobacter insecticola	0	38
												Bacteria	Actinomycetota	Actinomycetes	Micrococcales	Microbacteriaceae	Leucobacter	Leucobacter luti	0	157
												Bacteria	Actinomycetota	Actinomycetes	Micrococcales	Microbacteriaceae	Leucobacter	Leucobacter muris	0	893
												Bacteria	Actinomycetota	Actinomycetes	Micrococcales	Microbacteriaceae	Leucobacter	Leucobacter rhizosphaerae	0	40
												Bacteria	Actinomycetota	Actinomycetes	Micrococcales	Microbacteriaceae	Leucobacter	Leucobacter sp.	0	58
												Bacteria	Actinomycetota	Actinomycetes	Micrococcales	Microbacteriaceae	Leucobacter	Leucobacter tenebrionis	0	81
												Bacteria	Actinomycetota	Actinomycetes	Micrococcales	Microbacteriaceae	Leucobacter	Leucobacter triazinivorans	0	550
												Bacteria	Actinomycetota	Actinomycetes	Micrococcales	Microbacteriaceae	Leucobacter	Leucobacter viscericola	0	55
												Bacteria	Bacillota	Bacilli	Lactobacillales	Lactobacillaceae	Leuconostoc	Leuconostoc pseudomesenteroides	64	0
												Bacteria	Bacillota	Bacilli	Lactobacillales	Lactobacillaceae	Ligilactobacillus	Ligilactobacillus murinus	0	815
												Bacteria	Bacteroidota	Bacteroidia	Bacteroidales	Dysgonomonadaceae	Limibacterium	Limibacterium fermenti	0	247
												Bacteria	Pseudomonadota	Betaproteobacteria	Burkholderiales	Comamonadaceae	Limnohabitans	Limnohabitans sp.	472	1002
												Bacteria	Bacillota	Bacilli	Bacillales	Listeriaceae	Listeria	Listeria innocua	0	207
												Bacteria	Bacillota	Bacilli	Bacillales	Listeriaceae	Listeria	Listeria monocytogenes	0	244
												Bacteria	Pseudomonadota	Gammaproteobacteria	Alteromonadales	Colwelliaceae	Litorilituus	Litorilituus sediminis	228	0
												Bacteria	Pseudomonadota	Gammaproteobacteria	Lysobacterales	Lysobacteraceae	Luteimonas	Luteimonas dalianensis	0	43
												Bacteria	Pseudomonadota	Gammaproteobacteria	Lysobacterales	Lysobacteraceae	Luteimonas	Luteimonas fraxinea	0	25
												Bacteria	Pseudomonadota	Gammaproteobacteria	Lysobacterales	Lysobacteraceae	Luteimonas	Luteimonas granuli	0	20
												Bacteria	Pseudomonadota	Gammaproteobacteria	Lysobacterales	Lysobacteraceae	Luteimonas	Luteimonas sp.	57	149
												Bacteria	Pseudomonadota	Gammaproteobacteria	Lysobacterales	Lysobacteraceae	Luteimonas	Luteimonas yindakuii	0	21
												Bacteria	Bacteroidota	Flavobacteriia	Flavobacteriales	Flavobacteriaceae	Lutibacter	Lutibacter sp.	0	21
												Bacteria	Bacillota	Bacilli	Bacillales	Bacillaceae	Lysinibacillus	Lysinibacillus fusiformis	214	0
												Bacteria	Bacillota	Bacilli	Bacillales	Bacillaceae	Lysinibacillus	Lysinibacillus sp.	117	0
												Bacteria	Bacillota	Bacilli	Bacillales	Bacillaceae	Lysinibacillus	Lysinibacillus sphaericus	0	25
												Bacteria	Pseudomonadota	Gammaproteobacteria	Lysobacterales	Lysobacteraceae	Lysobacter	Lysobacter antibioticus	0	21
												Bacteria	Pseudomonadota	Gammaproteobacteria	Lysobacterales	Lysobacteraceae	Lysobacter	Lysobacter capsici	0	158
												Bacteria	Pseudomonadota	Gammaproteobacteria	Lysobacterales	Lysobacteraceae	Lysobacter	Lysobacter sp.	0	310
												Viruses	Uroviricota	Caudoviricetes		Chimalliviridae	Maaswegvirus	Maaswegvirus Kp24	0	51
												Bacteria	Pseudomonadota	Gammaproteobacteria	Chromatiales	Sedimenticolaceae	Magnetovirga	Magnetovirga frankeli	31	0
												Bacteria	Campylobacterota	Epsilonproteobacteria	Campylobacterales	Arcobacteraceae	Malaciobacter	Malaciobacter halophilus	26	0
												Bacteria	Campylobacterota	Epsilonproteobacteria	Campylobacterales	Arcobacteraceae	Malaciobacter	Malaciobacter mytili	21	0
												Bacteria	Campylobacterota	Epsilonproteobacteria	Campylobacterales	Arcobacteraceae	Malaciobacter	Malaciobacter pacificus	196	0
												Bacteria	Bacillota	Bacilli	Bacillales	Staphylococcaceae	Mammaliicoccus	Mammaliicoccus sciuri	57	0
												Bacteria	Pseudomonadota	Gammaproteobacteria	Enterobacterales	Enterobacteriaceae	Mangrovibacter	Mangrovibacter phragmitis	47	39
												Bacteria	Bacteroidota	Bacteroidia	Marinilabiliales	Prolixibacteraceae	Mangrovibacterium	Mangrovibacterium marinum	0	720
												Viruses	Uroviricota	Caudoviricetes			Marfavirus	Marfavirus F48	0	57
												Bacteria	Bacteroidota	Bacteroidia	Marinilabiliales	Marinifilaceae	Marinifilum	Marinifilum fragile	1208	0
												Bacteria	Mycoplasmatota	Mollicutes	Acholeplasmatales	Acholeplasmataceae	Mariniplasma	Mariniplasma anaerobium	0	50
												Bacteria	Pseudomonadota	Gammaproteobacteria	Pseudomonadales	Marinobacteraceae	Marinobacter	Marinobacter nauticus	44	0
												Bacteria	Pseudomonadota	Gammaproteobacteria	Pseudomonadales	Marinobacteraceae	Marinobacter	Marinobacter shengliensis	62	0
												Bacteria	Pseudomonadota	Gammaproteobacteria	Pseudomonadales	Marinobacteraceae	Marinobacter	Marinobacter sp.	0	262
												Bacteria	Pseudomonadota	Gammaproteobacteria	Oceanospirillales	Oceanospirillaceae	Marinobacterium	Marinobacterium iners	20	32
												Bacteria	Pseudomonadota	Gammaproteobacteria	Oceanospirillales	Oceanospirillaceae	Marinobacterium	Marinobacterium sediminicola	0	295
												Bacteria	Pseudomonadota	Gammaproteobacteria	Oceanospirillales	Oceanospirillaceae	Marinomonas	Marinomonas polaris	22	0
												Bacteria	Pseudomonadota	Gammaproteobacteria	Oceanospirillales	Oceanospirillaceae	Marinomonas	Marinomonas sp.	56	0
												Bacteria	Pseudomonadota	Alphaproteobacteria	Hyphomicrobiales	Aurantimonadaceae	Martelella	Martelella sp.	25	0
												Viruses	Uroviricota	Caudoviricetes			Mascletvirus	Mascletvirus VLCpiM12a	0	111
												Bacteria	Pseudomonadota	Betaproteobacteria	Burkholderiales	Oxalobacteraceae	Massilia	Massilia putida	0	46
												Bacteria	Pseudomonadota	Betaproteobacteria	Burkholderiales	Oxalobacteraceae	Massilia	Massilia sp.	0	81
												Bacteria	Bacillota	Clostridia	Lachnospirales	Lachnospiraceae	Mediterraneibacter	Mediterraneibacter gnavus	0	67
												Bacteria	Bacillota	Negativicutes	Veillonellales	Veillonellaceae	Megasphaera	Megasphaera sueciensis	0	134
												Bacteria	Pseudomonadota	Betaproteobacteria	Burkholderiales	Comamonadaceae	Melaminivora	Melaminivora jejuensis	1525	9063
												Bacteria	Pseudomonadota	Betaproteobacteria	Burkholderiales	Comamonadaceae	Melaminivora	Melaminivora suipulveris	1080	5289
												Viruses	Uroviricota	Caudoviricetes		Zobellviridae	Melvirus	Melvirus helgolandense	0	20
												Bacteria	Pseudomonadota	Alphaproteobacteria	Hyphomicrobiales	Phyllobacteriaceae	Mesorhizobium	Mesorhizobium jarvisii	0	63
												Bacteria	Pseudomonadota	Alphaproteobacteria	Hyphomicrobiales	Phyllobacteriaceae	Mesorhizobium	Mesorhizobium sp.	104	0
												Bacteria	Pseudomonadota	Gammaproteobacteria	Pseudomonadales	Pseudomonadaceae	Metapseudomonas	Metapseudomonas furukawaii	56	953
												Bacteria	Pseudomonadota	Gammaproteobacteria	Pseudomonadales	Pseudomonadaceae	Metapseudomonas	Metapseudomonas lalkuanensis	37	208
												Bacteria	Pseudomonadota	Gammaproteobacteria	Pseudomonadales	Pseudomonadaceae	Metapseudomonas	Metapseudomonas otitidis	227	1408
												Bacteria	Pseudomonadota	Gammaproteobacteria	Pseudomonadales	Pseudomonadaceae	Metapseudomonas	Metapseudomonas resinovorans	23	25
												Bacteria	Pseudomonadota	Betaproteobacteria	Nitrosomonadales	Methylophilaceae	Methylobacillus	Methylobacillus flagellatus	465	88
												Bacteria	Pseudomonadota	Gammaproteobacteria	Methylococcales	Methylococcaceae	Methylocaldum	Methylocaldum marinum	71	159
												Bacteria	Pseudomonadota	Gammaproteobacteria	Methylococcales	Methylococcaceae	Methylococcus	Methylococcus capsulatus	885	2285
												Bacteria	Pseudomonadota	Gammaproteobacteria	Methylococcales	Methylococcaceae	Methylococcus	Methylococcus mesophilus	23	251
												Bacteria	Pseudomonadota	Gammaproteobacteria	Methylococcales	Methylococcaceae	Methylococcus	Methylococcus sp.	32	0
												Bacteria	Pseudomonadota	Gammaproteobacteria	Methylococcales	Methylococcaceae	Methylomonas	Methylomonas sp.	0	25
												Bacteria	Pseudomonadota	Gammaproteobacteria	Thiotrichales	Piscirickettsiaceae	Methylophaga	Methylophaga frappieri	40	0
												Bacteria	Pseudomonadota	Gammaproteobacteria	Thiotrichales	Piscirickettsiaceae	Methylophaga	Methylophaga nitratireducenticrescens	0	44
												Bacteria	Pseudomonadota	Alphaproteobacteria	Hyphomicrobiales	Methylobacteriaceae	Methylorubrum	Methylorubrum extorquens	38	312
												Bacteria	Pseudomonadota	Alphaproteobacteria	Hyphomicrobiales	Methylobacteriaceae	Methylorubrum	Methylorubrum populi	0	35
												Bacteria	Pseudomonadota	Alphaproteobacteria	Hyphomicrobiales	Methylocystaceae	Methylosinus	Methylosinus sporium	0	45
												Bacteria	Pseudomonadota	Betaproteobacteria	Nitrosomonadales	Methylophilaceae	Methylotenera	Methylotenera mobilis	27	0
												Bacteria	Pseudomonadota	Gammaproteobacteria	Methylococcales	Methylococcaceae	Methylovulum	Methylovulum psychrotolerans	36	0
												Bacteria	Bacillota	Tissierellia	Tissierellales	Peptoniphilaceae	Microaceticoccus	Microaceticoccus formicicus	0	1066
												Bacteria	Actinomycetota	Actinomycetes	Micrococcales	Microbacteriaceae	Microbacterium	Microbacterium endophyticum	0	31
												Bacteria	Actinomycetota	Actinomycetes	Micrococcales	Microbacteriaceae	Microbacterium	Microbacterium oxydans	0	21
												Bacteria	Actinomycetota	Actinomycetes	Micrococcales	Microbacteriaceae	Microbacterium	Microbacterium paraoxydans	0	26
												Bacteria	Actinomycetota	Actinomycetes	Micrococcales	Microbacteriaceae	Microbacterium	Microbacterium sp.	0	206
												Bacteria	Actinomycetota	Actinomycetes	Micrococcales	Microbacteriaceae	Microbacterium	Microbacterium suwonense	0	27
												Bacteria	Pseudomonadota	Betaproteobacteria	Neisseriales	Aquaspirillaceae	Microvirgula	Microvirgula aerodenitrificans	1658	0
												Bacteria	Bacillota	Tissierellia	Tissierellales	Peptoniphilaceae	Miniphocaeibacter	Miniphocaeibacter halophilus	0	24
												Bacteria	Pseudomonadota	Gammaproteobacteria	Enterobacterales	Morganellaceae	Moellerella	Moellerella wisconsensis	1127	223
												Bacteria	Pseudomonadota	Gammaproteobacteria	Enterobacterales	Morganellaceae	Morganella	Morganella morganii	206395	871649
												Bacteria	Pseudomonadota	Betaproteobacteria	Burkholderiales	Burkholderiaceae	Mycetohabitans	Mycetohabitans endofungorum	0	20
												Bacteria	Actinomycetota	Actinomycetes	Mycobacteriales	Mycobacteriaceae	Mycobacterium	Mycobacterium tuberculosis	0	23
												Bacteria	Bacteroidota	Chitinophagia	Chitinophagales	Chitinophagaceae	Mycovorax	Mycovorax composti	1342	189
												Bacteria	Bacteroidota	Flavobacteriia	Flavobacteriales	Flavobacteriaceae	Myroides	Myroides albus	63148	0
												Bacteria	Bacteroidota	Flavobacteriia	Flavobacteriales	Flavobacteriaceae	Myroides	Myroides fluvii	68381	23
												Bacteria	Bacteroidota	Flavobacteriia	Flavobacteriales	Flavobacteriaceae	Myroides	Myroides odoratimimus	5284182	983
												Bacteria	Bacteroidota	Flavobacteriia	Flavobacteriales	Flavobacteriaceae	Myroides	Myroides odoratus	177836	52
												Bacteria	Bacteroidota	Flavobacteriia	Flavobacteriales	Flavobacteriaceae	Myroides	Myroides phaeus	8639	0
												Bacteria	Bacteroidota	Flavobacteriia	Flavobacteriales	Flavobacteriaceae	Myroides	Myroides profundi	1159905	0
												Bacteria	Bacteroidota	Flavobacteriia	Flavobacteriales	Flavobacteriaceae	Myroides	Myroides sp.	2474771	565
												Bacteria	Pseudomonadota	Betaproteobacteria	Burkholderiales	Alcaligenaceae	Neopusillimonas	Neopusillimonas aestuarii	33	0
												Bacteria	Pseudomonadota	Betaproteobacteria	Burkholderiales	Alcaligenaceae	Neopusillimonas	Neopusillimonas aromaticivorans	222	333
												Bacteria	Pseudomonadota	Betaproteobacteria	Burkholderiales	Alcaligenaceae	Neopusillimonas	Neopusillimonas maritima	45	217
												Bacteria	Pseudomonadota	Alphaproteobacteria	Hyphomicrobiales	Rhizobiaceae	Neorhizobium	Neorhizobium sp.	22	0
												Bacteria	Pseudomonadota	Gammaproteobacteria	Oceanospirillales	Oceanospirillaceae	Neptunomonas	Neptunomonas concharum	26	0
												Bacteria	Pseudomonadota	Alphaproteobacteria	Acetobacterales	Acetobacteraceae	Nguyenibacter	Nguyenibacter vanlangensis	0	29
												Bacteria	Bacillota	Bacilli	Bacillales	Bacillaceae	Niallia	Niallia oryzisoli	63	0
												Bacteria	Pseudomonadota	Alphaproteobacteria	Hyphomicrobiales	Phyllobacteriaceae	Nitratireductor	Nitratireductor sp.	0	66
												Bacteria	Pseudomonadota	Gammaproteobacteria	Oceanospirillales	Oceanospirillaceae	Nitrincola	Nitrincola salilacus	23	44
												Bacteria	Pseudomonadota	Alphaproteobacteria	Hyphomicrobiales	Nitrobacteraceae	Nitrobacter	Nitrobacter sp.	27	352
												Bacteria	Pseudomonadota	Gammaproteobacteria	Chromatiales	Chromatiaceae	Nitrosococcus	Nitrosococcus oceani	0	80
												Bacteria	Pseudomonadota	Betaproteobacteria	Nitrosomonadales	Nitrosomonadaceae	Nitrosomonas	Nitrosomonas europaea	189	437
												Bacteria	Pseudomonadota	Betaproteobacteria	Nitrosomonadales	Nitrosomonadaceae	Nitrosomonas	Nitrosomonas eutropha	65	667
												Bacteria	Pseudomonadota	Betaproteobacteria	Nitrosomonadales	Nitrosomonadaceae	Nitrosomonas	Nitrosomonas sp.	38	110
												Bacteria	Pseudomonadota	Betaproteobacteria	Nitrosomonadales	Nitrosomonadaceae	Nitrosomonas	Nitrosomonas ureae	42	138
												Bacteria	Pseudomonadota	Gammaproteobacteria	Lysobacterales	Lysobacteraceae	Novilysobacter	Novilysobacter ciconiae	0	26
												Bacteria	Pseudomonadota	Alphaproteobacteria	Sphingomonadales	Sphingomonadaceae	Novosphingobium	Novosphingobium ginsenosidimutans	25	0
												Bacteria	Pseudomonadota	Alphaproteobacteria	Sphingomonadales	Sphingomonadaceae	Novosphingobium	Novosphingobium resinovorum	0	66
												Bacteria	Pseudomonadota	Alphaproteobacteria	Sphingomonadales	Sphingomonadaceae	Novosphingobium	Novosphingobium sp.	207	0
												Bacteria	Pseudomonadota	Gammaproteobacteria	Aeromonadales	Aeromonadaceae	Oceanimonas	Oceanimonas pelagia	0	1156
												Bacteria	Pseudomonadota	Gammaproteobacteria	Aeromonadales	Aeromonadaceae	Oceanimonas	Oceanimonas smirnovii	21	146
												Bacteria	Pseudomonadota	Gammaproteobacteria	Aeromonadales	Aeromonadaceae	Oceanimonas	Oceanimonas sp.	50	2729
												Bacteria	Pseudomonadota	Alphaproteobacteria	Hyphomicrobiales	Ahrensiaceae	Oceaniradius	Oceaniradius stylonematis	0	320
												Bacteria	Bacillota	Clostridia	Eubacteriales	Clostridiaceae	Oceanirhabdus	Oceanirhabdus sp.	0	39
												Bacteria	Pseudomonadota	Gammaproteobacteria	Aeromonadales	Aeromonadaceae	Oceanisphaera	Oceanisphaera avium	24	0
												Bacteria	Pseudomonadota	Gammaproteobacteria	Aeromonadales	Aeromonadaceae	Oceanisphaera	Oceanisphaera profunda	0	27
												Bacteria	Pseudomonadota	Alphaproteobacteria	Hyphomicrobiales	Brucellaceae	Ochrobactrum	Ochrobactrum quorumnocens	339	1046
												Bacteria	Pseudomonadota	Alphaproteobacteria	Hyphomicrobiales	Brucellaceae	Ochrobactrum	Ochrobactrum sp.	0	122
												Bacteria	Thermodesulfobacteriota	Desulfovibrionia	Desulfovibrionales	Desulfovibrionaceae	Oleidesulfovibrio	Oleidesulfovibrio alaskensis	133	0
												Bacteria	Pseudomonadota	Betaproteobacteria	Burkholderiales	Alcaligenaceae	Oligella	Oligella sp.	288	1696
												Bacteria	Pseudomonadota	Betaproteobacteria	Burkholderiales	Alcaligenaceae	Oligella	Oligella ureolytica	610	1561
												Bacteria	Pseudomonadota	Betaproteobacteria	Burkholderiales	Alcaligenaceae	Oligella	Oligella urethralis	82	132
												Bacteria	Bacteroidota	Sphingobacteriia	Sphingobacteriales	Sphingobacteriaceae	Olivibacter	Olivibacter sp.	77	0
												Bacteria	Pseudomonadota	Betaproteobacteria	Burkholderiales	Alcaligenaceae	Orrella	Orrella dioscoreae	32	34
												Bacteria	Pseudomonadota	Betaproteobacteria	Burkholderiales	Alcaligenaceae	Orrella	Orrella marina	0	28
												Bacteria	Pseudomonadota	Betaproteobacteria	Burkholderiales	Comamonadaceae	Ottowia	Ottowia caeni	782	1555
												Bacteria	Pseudomonadota	Betaproteobacteria	Burkholderiales	Comamonadaceae	Ottowia	Ottowia oryzae	166	234
												Bacteria	Pseudomonadota	Betaproteobacteria	Burkholderiales	Comamonadaceae	Ottowia	Ottowia sp.	257	666
												Bacteria	Pseudomonadota	Betaproteobacteria	Burkholderiales	Comamonadaceae	Ottowia	Ottowia testudinis	96	812
												Bacteria	Pseudomonadota	Betaproteobacteria	Burkholderiales	Comamonadaceae	Paenacidovorax	Paenacidovorax monticola	60	108
												Bacteria	Pseudomonadota	Betaproteobacteria	Burkholderiales	Alcaligenaceae	Paenalcaligenes	Paenalcaligenes faecalis	74	369
												Bacteria	Bacillota	Bacilli	Bacillales	Paenibacillaceae	Paenibacillus	Paenibacillus azoreducens	0	246
												Bacteria	Bacillota	Bacilli	Bacillales	Paenibacillaceae	Paenibacillus	Paenibacillus sp.	92	108
												Bacteria	Bacteroidota	Flavobacteriia	Flavobacteriales	Flavobacteriaceae	Paenimyroides	Paenimyroides aestuarii	340	1514
												Bacteria	Bacteroidota	Bacteroidia	Bacteroidales	Paludibacteraceae	Paludibacter	Paludibacter propionicigenes	0	25
												Bacteria	Pseudomonadota	Betaproteobacteria	Neisseriales	Chromobacteriaceae	Paludibacterium	Paludibacterium sp.	24	22
												Bacteria	Pseudomonadota	Betaproteobacteria	Burkholderiales	Burkholderiaceae	Pandoraea	Pandoraea apista	24	26
												Bacteria	Pseudomonadota	Betaproteobacteria	Burkholderiales	Burkholderiaceae	Pandoraea	Pandoraea sp.	52	54
												Bacteria	Pseudomonadota	Alphaproteobacteria	Hyphomicrobiales	Stappiaceae	Pannonibacter	Pannonibacter phragmitetus	81	337
												Bacteria	Pseudomonadota	Gammaproteobacteria	Enterobacterales	Erwiniaceae	Pantoea	Pantoea agglomerans	61	50
												Bacteria	Pseudomonadota	Gammaproteobacteria	Enterobacterales	Erwiniaceae	Pantoea	Pantoea ananatis	68	189
												Bacteria	Pseudomonadota	Gammaproteobacteria	Enterobacterales	Erwiniaceae	Pantoea	Pantoea anthophila	39	0
												Bacteria	Pseudomonadota	Gammaproteobacteria	Enterobacterales	Erwiniaceae	Pantoea	Pantoea dispersa	1588	23
												Bacteria	Pseudomonadota	Gammaproteobacteria	Enterobacterales	Erwiniaceae	Pantoea	Pantoea eucrina	51	0
												Bacteria	Pseudomonadota	Gammaproteobacteria	Enterobacterales	Erwiniaceae	Pantoea	Pantoea sp.	53	39
												Bacteria	Pseudomonadota	Gammaproteobacteria	Enterobacterales	Erwiniaceae	Pantoea	Pantoea stewartii	0	78
												Bacteria	Pseudomonadota	Gammaproteobacteria	Enterobacterales	Erwiniaceae	Pantoea	Pantoea vagans	27	0
												Bacteria	Bacteroidota	Bacteroidia	Bacteroidales	Tannerellaceae	Parabacteroides	Parabacteroides distasonis	83	110
												Bacteria	Bacteroidota	Bacteroidia	Bacteroidales	Tannerellaceae	Parabacteroides	Parabacteroides faecis	36	21
												Bacteria	Bacteroidota	Bacteroidia	Bacteroidales	Tannerellaceae	Parabacteroides	Parabacteroides goldsteinii	72	68
												Bacteria	Bacteroidota	Bacteroidia	Bacteroidales	Tannerellaceae	Parabacteroides	Parabacteroides sp.	0	31
												Bacteria	Pseudomonadota	Betaproteobacteria	Burkholderiales	Burkholderiaceae	Paraburkholderia	Paraburkholderia acidisoli	60	0
												Bacteria	Pseudomonadota	Betaproteobacteria	Burkholderiales	Burkholderiaceae	Paraburkholderia	Paraburkholderia pallida	0	25
												Bacteria	Pseudomonadota	Betaproteobacteria	Burkholderiales	Comamonadaceae	Paracidovorax	Paracidovorax avenae	113	201
												Bacteria	Pseudomonadota	Betaproteobacteria	Burkholderiales	Comamonadaceae	Paracidovorax	Paracidovorax cattleyae	0	26
												Bacteria	Pseudomonadota	Betaproteobacteria	Burkholderiales	Comamonadaceae	Paracidovorax	Paracidovorax citrulli	59	193
												Bacteria	Bacillota	Clostridia	Peptostreptococcales	Peptostreptococcaceae	Paraclostridium	Paraclostridium bifermentans	0	29
												Bacteria	Bacillota	Clostridia	Peptostreptococcales	Peptostreptococcaceae	Paraclostridium	Paraclostridium ghonii	0	24
												Bacteria	Bacillota	Clostridia	Peptostreptococcales	Peptostreptococcaceae	Paraclostridium	Paraclostridium sordellii	0	117
												Bacteria	Pseudomonadota	Alphaproteobacteria	Rhodobacterales	Paracoccaceae	Paracoccus	Paracoccus aerodenitrificans	0	98
												Bacteria	Pseudomonadota	Alphaproteobacteria	Rhodobacterales	Paracoccaceae	Paracoccus	Paracoccus alcaliphilus	67	0
												Bacteria	Pseudomonadota	Alphaproteobacteria	Rhodobacterales	Paracoccaceae	Paracoccus	Paracoccus aminovorans	144	1140
												Bacteria	Pseudomonadota	Alphaproteobacteria	Rhodobacterales	Paracoccaceae	Paracoccus	Paracoccus denitrificans	311	382
												Bacteria	Pseudomonadota	Alphaproteobacteria	Rhodobacterales	Paracoccaceae	Paracoccus	Paracoccus homiensis	0	25
												Bacteria	Pseudomonadota	Alphaproteobacteria	Rhodobacterales	Paracoccaceae	Paracoccus	Paracoccus kondratievae	105	0
												Bacteria	Pseudomonadota	Alphaproteobacteria	Rhodobacterales	Paracoccaceae	Paracoccus	Paracoccus pantotrophus	31	68
												Bacteria	Pseudomonadota	Alphaproteobacteria	Rhodobacterales	Paracoccaceae	Paracoccus	Paracoccus sp.	924	319
												Bacteria	Pseudomonadota	Alphaproteobacteria	Rhodobacterales	Paracoccaceae	Paracoccus	Paracoccus versutus	0	28
												Bacteria	Pseudomonadota	Alphaproteobacteria	Rhodobacterales	Paracoccaceae	Paracoccus	Paracoccus yeei	89	138
												Bacteria	Pseudomonadota	Alphaproteobacteria	Hyphomicrobiales	Devosiaceae	Paradevosia	Paradevosia shaoguanensis	0	24
												Bacteria	Pseudomonadota	Betaproteobacteria	Neisseriales	Neisseriaceae	Paralysiella	Paralysiella testudinis	58	216
												Bacteria	Pseudomonadota	Betaproteobacteria	Rhodocyclales	Zoogloeaceae	Parazoarcus	Parazoarcus communis	96	0
												Viruses	Uroviricota	Caudoviricetes			Parissaclayvirus	Parissaclayvirus POU148	0	213
												Bacteria	Pseudomonadota	Gammaproteobacteria	Pasteurellales	Pasteurellaceae	Pasteurella	Pasteurella multocida	0	236
												Bacteria	Pseudomonadota	Betaproteobacteria	Burkholderiales	Sphaerotilaceae	Roseateles	Paucibacter sediminis	0	20
												Bacteria	Pseudomonadota	Betaproteobacteria	Burkholderiales	Sphaerotilaceae	Roseateles	Paucibacter sp.	47	64
												Viruses	Uroviricota	Caudoviricetes			Peatvirus	Peatvirus peat2	0	53
												Bacteria	Pseudomonadota	Gammaproteobacteria	Enterobacterales	Pectobacteriaceae	Pectobacterium	Pectobacterium aroidearum	114	27
												Bacteria	Pseudomonadota	Gammaproteobacteria	Enterobacterales	Pectobacteriaceae	Pectobacterium	Pectobacterium brasiliense	738	592
												Bacteria	Pseudomonadota	Gammaproteobacteria	Enterobacterales	Pectobacteriaceae	Pectobacterium	Pectobacterium carotovorum	244	0
												Bacteria	Pseudomonadota	Gammaproteobacteria	Enterobacterales	Pectobacteriaceae	Pectobacterium	Pectobacterium colocasium	34	0
												Bacteria	Pseudomonadota	Gammaproteobacteria	Enterobacterales	Pectobacteriaceae	Pectobacterium	Pectobacterium parmentieri	147	0
												Bacteria	Pseudomonadota	Gammaproteobacteria	Enterobacterales	Pectobacteriaceae	Pectobacterium	Pectobacterium sp.	22	0
												Bacteria	Pseudomonadota	Gammaproteobacteria	Enterobacterales	Pectobacteriaceae	Pectobacterium	Pectobacterium versatile	43	0
												Bacteria	Bacteroidota	Sphingobacteriia	Sphingobacteriales	Sphingobacteriaceae	Pedobacter	Pedobacter aquae	0	22
												Bacteria	Bacteroidota	Sphingobacteriia	Sphingobacteriales	Sphingobacteriaceae	Pedobacter	Pedobacter sp.	0	75
												Bacteria	Pseudomonadota	Betaproteobacteria	Burkholderiales	Alcaligenaceae	Pelistega	Pelistega ratti	29	30
												Bacteria	Bacillota	Clostridia	Peptostreptococcales	Peptoclostridiaceae	Peptoclostridium	Peptoclostridium acidaminophilum	22	472
												Bacteria	Bacillota	Clostridia	Peptostreptococcales	Peptostreptococcaceae	Peptostreptococcus	Peptostreptococcus anaerobius	0	35
												Bacteria	Bacteroidota	Bacteroidia	Bacteroidales	Dysgonomonadaceae	Petrimonas	Petrimonas mucosa	36	418
												Bacteria	Bacteroidota	Bacteroidia	Bacteroidales	Dysgonomonadaceae	Petrimonas	Petrimonas sp.	26	1352
												Bacteria	Bacteroidota	Bacteroidia	Bacteroidales	Dysgonomonadaceae	Petrimonas	Petrimonas sulfuriphila	57	730
												Bacteria	Bacillota	Clostridia	Lachnospirales	Vallitaleaceae	Petrocella	Petrocella atlantisensis	0	31
												Bacteria	Bacillota	Clostridia	Eubacteriales	Oscillospiraceae	Petroclostridium	Petroclostridium sp.	0	85
												Viruses	Uroviricota	Caudoviricetes		Chimalliviridae	Petsuvirus	Petsuvirus	1014	0
												Bacteria	Pseudomonadota	Alphaproteobacteria	Caulobacterales	Caulobacteraceae	Phenylobacterium	Phenylobacterium sp.	28	127
												Bacteria	Bacteroidota	Chitinophagia	Chitinophagales	Chitinophagaceae	Phnomibacter	Phnomibacter ginsenosidimutans	104	0
												Bacteria	Bacteroidota	Bacteroidia	Bacteroidales	Bacteroidaceae	Phocaeicola	Phocaeicola dorei	22	0
												Bacteria	Bacteroidota	Bacteroidia	Bacteroidales	Bacteroidaceae	Phocaeicola	Phocaeicola vulgatus	30	56
												Bacteria	Pseudomonadota	Gammaproteobacteria	Vibrionales	Vibrionaceae	Photobacterium	Photobacterium damselae	77	52
												Bacteria	Pseudomonadota	Gammaproteobacteria	Vibrionales	Vibrionaceae	Photobacterium	Photobacterium sp.	0	25
												Bacteria	Pseudomonadota	Gammaproteobacteria	Vibrionales	Vibrionaceae	Photobacterium	Photobacterium toruni	102	0
												Bacteria	Pseudomonadota	Alphaproteobacteria	Hyphomicrobiales	Phyllobacteriaceae	Phyllobacterium	Phyllobacterium sp.	25	0
												Bacteria	Pseudomonadota	Gammaproteobacteria	Enterobacterales	Enterobacteriaceae	Phytobacter	Phytobacter diazotrophicus	31	0
												Bacteria	Pseudomonadota	Gammaproteobacteria	Enterobacterales	Enterobacteriaceae	Phytobacter	Phytobacter sp.	26	0
												Bacteria	Pseudomonadota	Gammaproteobacteria	Enterobacterales	Enterobacteriaceae	Phytobacter	Phytobacter ursingii	179	46
												Bacteria	Pseudomonadota	Gammaproteobacteria	Pseudomonadales	Pseudomonadaceae	Phytopseudomonas	Phytopseudomonas argentinensis	0	22
												Bacteria	Pseudomonadota	Betaproteobacteria	Burkholderiales	Alcaligenaceae	Pigmentiphaga	Pigmentiphaga sp.	30	72
												Viruses				Plasmaviridae	Plasmavirus	Plasmavirus	78	132
												Viruses	Uroviricota	Caudoviricetes			Plateaulakevirus	Plateaulakevirus	3336	7798
												Bacteria	Pseudomonadota	Gammaproteobacteria	Enterobacterales	Enterobacteriaceae	Plesiomonas	Plesiomonas shigelloides	12688	0
												Bacteria	Pseudomonadota	Gammaproteobacteria	Enterobacterales	Enterobacteriaceae	Pluralibacter	Pluralibacter gergoviae	53	78
												Bacteria	Pseudomonadota	Gammaproteobacteria	Oceanospirillales	Balneatrichaceae	Pokkaliibacter	Pokkaliibacter plantistimulans	134	194
												Bacteria	Bacteroidota	Flavobacteriia	Flavobacteriales	Flavobacteriaceae	Polaribacter	Polaribacter cellanae	165	0
												Bacteria	Bacteroidota	Flavobacteriia	Flavobacteriales	Flavobacteriaceae	Polaribacter	Polaribacter gangjinensis	63	0
												Bacteria	Pseudomonadota	Betaproteobacteria	Burkholderiales	Comamonadaceae	Polaromonas	Polaromonas aquatica	0	32
												Bacteria	Pseudomonadota	Betaproteobacteria	Burkholderiales	Comamonadaceae	Polaromonas	Polaromonas hydrogenivorans	0	37
												Bacteria	Pseudomonadota	Betaproteobacteria	Burkholderiales	Comamonadaceae	Polaromonas	Polaromonas naphthalenivorans	47	0
												Bacteria	Pseudomonadota	Betaproteobacteria	Burkholderiales	Comamonadaceae	Polaromonas	Polaromonas sp.	28	23
												Bacteria	Pseudomonadota	Betaproteobacteria	Burkholderiales	Comamonadaceae	Polaromonas	Polaromonas sp.	23	141
												Bacteria	Pseudomonadota	Betaproteobacteria	Burkholderiales	Alcaligenaceae	Pollutimonas	Pollutimonas sp.	30	0
												Bacteria	Pseudomonadota	Betaproteobacteria	Burkholderiales	Alcaligenaceae	Pollutimonas	Pollutimonas thiosulfatoxidans	62	0
												Bacteria	Pseudomonadota	Betaproteobacteria	Burkholderiales	Burkholderiaceae	Polynucleobacter	Polynucleobacter sp.	83	58
												Viruses	Uroviricota	Caudoviricetes			Popoffvirus	Popoffvirus pv56	168	1274
												Bacteria	Pseudomonadota	Alphaproteobacteria	Sphingomonadales	Erythrobacteraceae	Porphyrobacter	Porphyrobacter sp.	50	0
												Bacteria	Bacteroidota	Bacteroidia	Bacteroidales	Porphyromonadaceae	Porphyromonas	Porphyromonas asaccharolytica	0	56
												Bacteria	Bacteroidota	Bacteroidia	Bacteroidales	Porphyromonadaceae	Porphyromonas	Porphyromonas crevioricanis	0	165
												Bacteria	Bacteroidota	Bacteroidia	Bacteroidales	Porphyromonadaceae	Porphyromonas	Porphyromonas pogonae	78	66
												Bacteria	Bacteroidota	Bacteroidia	Bacteroidales	Prevotellaceae	Prevotella	Prevotella herbatica	22	0
												Bacteria	Bacteroidota	Bacteroidia	Bacteroidales	Prevotellaceae	Prevotella	Prevotella sp.	43	0
												Bacteria	Actinomycetota	Actinomycetes	Propionibacteriales	Propionibacteriaceae	Propionibacterium	Propionibacterium freudenreichii	0	95
												Bacteria	Bacillota	Clostridia	Eubacteriales		Proteiniborus	Proteiniborus sp.	0	5513
												Bacteria	Bacillota	Clostridia	Eubacteriales	Clostridiaceae	Proteiniclasticum	Proteiniclasticum sp.	75	538
												Bacteria	Bacteroidota	Bacteroidia	Bacteroidales	Dysgonomonadaceae	Proteiniphilum	Proteiniphilum propionicum	38	1144
												Bacteria	Bacteroidota	Bacteroidia	Bacteroidales	Dysgonomonadaceae	Proteiniphilum	Proteiniphilum saccharofermentans	0	659
												Bacteria	Pseudomonadota	Gammaproteobacteria	Enterobacterales	Morganellaceae	Proteus	Proteus appendicitidis	96	191
												Bacteria	Pseudomonadota	Gammaproteobacteria	Enterobacterales	Morganellaceae	Proteus	Proteus cibi	517	66
												Bacteria	Pseudomonadota	Gammaproteobacteria	Enterobacterales	Morganellaceae	Proteus	Proteus columbae	585	324
												Bacteria	Pseudomonadota	Gammaproteobacteria	Enterobacterales	Morganellaceae	Proteus	Proteus faecis	22446	111
												Bacteria	Pseudomonadota	Gammaproteobacteria	Enterobacterales	Morganellaceae	Proteus	Proteus hauseri	22	63
												Bacteria	Pseudomonadota	Gammaproteobacteria	Enterobacterales	Morganellaceae	Proteus	Proteus mirabilis	17493	9846
												Bacteria	Pseudomonadota	Gammaproteobacteria	Enterobacterales	Morganellaceae	Proteus	Proteus penneri	439	132
												Bacteria	Pseudomonadota	Gammaproteobacteria	Enterobacterales	Morganellaceae	Proteus	Proteus sp.	5544	1272
												Bacteria	Pseudomonadota	Gammaproteobacteria	Enterobacterales	Morganellaceae	Proteus	Proteus terrae	25911	462183
												Bacteria	Pseudomonadota	Gammaproteobacteria	Enterobacterales	Morganellaceae	Proteus	Proteus vulgaris	4843	2863
												Bacteria	Pseudomonadota	Gammaproteobacteria	Enterobacterales	Morganellaceae	Providencia	Providencia alcalifaciens	14122	1321
												Bacteria	Pseudomonadota	Gammaproteobacteria	Enterobacterales	Morganellaceae	Providencia	Providencia hangzhouensis	746	40
												Bacteria	Pseudomonadota	Gammaproteobacteria	Enterobacterales	Morganellaceae	Providencia	Providencia heimbachae	67	44
												Bacteria	Pseudomonadota	Gammaproteobacteria	Enterobacterales	Morganellaceae	Providencia	Providencia huaxiensis	23301	117
												Bacteria	Pseudomonadota	Gammaproteobacteria	Enterobacterales	Morganellaceae	Providencia	Providencia lanzhouensis	1134	57
												Bacteria	Pseudomonadota	Gammaproteobacteria	Enterobacterales	Morganellaceae	Providencia	Providencia manganoxydans	3385	0
												Bacteria	Pseudomonadota	Gammaproteobacteria	Enterobacterales	Morganellaceae	Providencia	Providencia rettgeri	113158	589
												Bacteria	Pseudomonadota	Gammaproteobacteria	Enterobacterales	Morganellaceae	Providencia	Providencia rustigianii	295	0
												Bacteria	Pseudomonadota	Gammaproteobacteria	Enterobacterales	Morganellaceae	Providencia	Providencia sneebia	401	99
												Bacteria	Pseudomonadota	Gammaproteobacteria	Enterobacterales	Morganellaceae	Providencia	Providencia sp.	74091	4986
												Bacteria	Pseudomonadota	Gammaproteobacteria	Enterobacterales	Morganellaceae	Providencia	Providencia stuartii	1372	246
												Bacteria	Pseudomonadota	Gammaproteobacteria	Enterobacterales	Morganellaceae	Providencia	Providencia vermicola	33	0
												Bacteria	Pseudomonadota	Gammaproteobacteria	Enterobacterales	Morganellaceae	Providencia	Providencia xihuensis	578	40
												Bacteria	Pseudomonadota	Gammaproteobacteria	Enterobacterales	Morganellaceae	Providencia	Providencia zhejiangensis	0	20
												Bacteria	Pseudomonadota	Gammaproteobacteria	Enterobacterales	Morganellaceae	Providencia	Providencia zhijiangensis	2761	71
												Bacteria	Pseudomonadota	Gammaproteobacteria	Aeromonadales	Aeromonadaceae	Pseudaeromonas	Pseudaeromonas aegiceratis	184	78
												Bacteria	Pseudomonadota	Gammaproteobacteria	Enterobacterales	Enterobacteriaceae	Pseudescherichia	Pseudescherichia vulneris	26	36
												Bacteria	Pseudomonadota	Gammaproteobacteria	Alteromonadales	Idiomarinaceae	Pseudidiomarina	Pseudidiomarina sp.	83	27
												Bacteria	Pseudomonadota	Gammaproteobacteria	Alteromonadales	Pseudoalteromonadaceae	Pseudoalteromonas	Pseudoalteromonas piscicida	74	33
												Bacteria	Pseudomonadota	Gammaproteobacteria	Alteromonadales	Pseudoalteromonadaceae	Pseudoalteromonas	Pseudoalteromonas rhizosphaerae	27	0
												Bacteria	Pseudomonadota	Gammaproteobacteria	Alteromonadales	Pseudoalteromonadaceae	Pseudoalteromonas	Pseudoalteromonas sp.	115	157
												Bacteria	Pseudomonadota	Gammaproteobacteria	Alteromonadales	Pseudoalteromonadaceae	Pseudoalteromonas	Pseudoalteromonas translucida	36	0
												Bacteria	Pseudomonadota	Gammaproteobacteria	Alteromonadales	Pseudoalteromonadaceae	Pseudoalteromonas	Pseudoalteromonas tunicata	0	23
												Bacteria	Pseudomonadota	Alphaproteobacteria	Hyphomicrobiales	Brucellaceae	Pseudochrobactrum	Pseudochrobactrum algeriensis	76923	622009
												Bacteria	Pseudomonadota	Alphaproteobacteria	Hyphomicrobiales	Brucellaceae	Pseudochrobactrum	Pseudochrobactrum sp.	212701	1366295
												Bacteria	Pseudomonadota	Gammaproteobacteria	Enterobacterales	Enterobacteriaceae	Pseudocitrobacter	Pseudocitrobacter corydidari	493	0
												Bacteria	Pseudomonadota	Gammaproteobacteria	Enterobacterales	Enterobacteriaceae	Pseudocitrobacter	Pseudocitrobacter faecalis	1413	0
												Bacteria	Thermodesulfobacteriota	Desulfovibrionia	Desulfovibrionales	Desulfovibrionaceae	Pseudodesulfovibrio	Pseudodesulfovibrio aespoeensis	0	118
												Bacteria	Thermodesulfobacteriota	Desulfovibrionia	Desulfovibrionales	Desulfovibrionaceae	Pseudodesulfovibrio	Pseudodesulfovibrio profundus	0	212
												Bacteria	Pseudomonadota	Betaproteobacteria	Burkholderiales	Oxalobacteraceae	Pseudoduganella	Pseudoduganella sp.	36	277
												Bacteria	Pseudomonadota	Alphaproteobacteria	Rhodobacterales	Paracoccaceae	Pseudogemmobacter	Pseudogemmobacter blasticus	35	0
												Bacteria	Pseudomonadota	Betaproteobacteria	Neisseriales	Chromobacteriaceae	Pseudogulbenkiania	Pseudogulbenkiania sp. NH8B	59	0
												Bacteria	Pseudomonadota	Alphaproteobacteria	Hyphomicrobiales	Xanthobacteraceae	Pseudolabrys	Pseudolabrys taiwanensis	20	0
												Bacteria	Bacillota	Bacilli	Lactobacillales	Streptococcaceae	Pseudolactococcus	Pseudolactococcus raffinolactis	849	0
												Bacteria	Pseudomonadota	Gammaproteobacteria	Pseudomonadales	Pseudomonadaceae	Pseudomonas	Pseudomonas abieticivorans	0	104
												Bacteria	Pseudomonadota	Gammaproteobacteria	Pseudomonadales	Pseudomonadaceae	Pseudomonas	Pseudomonas aeruginosa	8236	58220
												Bacteria	Pseudomonadota	Gammaproteobacteria	Pseudomonadales	Pseudomonadaceae	Pseudomonas	Pseudomonas alabamensis	0	78
												Bacteria	Pseudomonadota	Gammaproteobacteria	Pseudomonadales	Pseudomonadaceae	Pseudomonas	Pseudomonas alkylphenolica	45	382
												Bacteria	Pseudomonadota	Gammaproteobacteria	Pseudomonadales	Pseudomonadaceae	Pseudomonas	Pseudomonas alloputida	923	639
												Bacteria	Pseudomonadota	Gammaproteobacteria	Pseudomonadales	Pseudomonadaceae	Pseudomonas	Pseudomonas amygdali	47	1955
												Bacteria	Pseudomonadota	Gammaproteobacteria	Pseudomonadales	Pseudomonadaceae	Pseudomonas	Pseudomonas anguilliseptica	0	35
												Bacteria	Pseudomonadota	Gammaproteobacteria	Pseudomonadales	Pseudomonadaceae	Pseudomonas	Pseudomonas anuradhapurensis	34	22
												Bacteria	Pseudomonadota	Gammaproteobacteria	Pseudomonadales	Pseudomonadaceae	Pseudomonas	Pseudomonas asiatica	27547	91725
												Bacteria	Pseudomonadota	Gammaproteobacteria	Pseudomonadales	Pseudomonadaceae	Pseudomonas	Pseudomonas asplenii	56	200
												Bacteria	Pseudomonadota	Gammaproteobacteria	Pseudomonadales	Pseudomonadaceae	Pseudomonas	Pseudomonas atacamensis	0	35
												Bacteria	Pseudomonadota	Gammaproteobacteria	Pseudomonadales	Pseudomonadaceae	Pseudomonas	Pseudomonas azotoformans	20	0
												Bacteria	Pseudomonadota	Gammaproteobacteria	Pseudomonadales	Pseudomonadaceae	Pseudomonas	Pseudomonas baltica	0	43
												Bacteria	Pseudomonadota	Gammaproteobacteria	Pseudomonadales	Pseudomonadaceae	Pseudomonas	Pseudomonas batumici	0	47
												Bacteria	Pseudomonadota	Gammaproteobacteria	Pseudomonadales	Pseudomonadaceae	Pseudomonas	Pseudomonas benzenivorans	0	366
												Bacteria	Pseudomonadota	Gammaproteobacteria	Pseudomonadales	Pseudomonadaceae	Pseudomonas	Pseudomonas berkeleyensis	3647	303
												Bacteria	Pseudomonadota	Gammaproteobacteria	Pseudomonadales	Pseudomonadaceae	Pseudomonas	Pseudomonas bijieensis	0	32
												Bacteria	Pseudomonadota	Gammaproteobacteria	Pseudomonadales	Pseudomonadaceae	Pseudomonas	Pseudomonas brassicacearum	0	497
												Bacteria	Pseudomonadota	Gammaproteobacteria	Pseudomonadales	Pseudomonadaceae	Pseudomonas	Pseudomonas canadensis	27	258
												Bacteria	Pseudomonadota	Gammaproteobacteria	Pseudomonadales	Pseudomonadaceae	Pseudomonas	Pseudomonas capeferrum	0	484
												Bacteria	Pseudomonadota	Gammaproteobacteria	Pseudomonadales	Pseudomonadaceae	Pseudomonas	Pseudomonas cavernae	0	31
												Bacteria	Pseudomonadota	Gammaproteobacteria	Pseudomonadales	Pseudomonadaceae	Pseudomonas	Pseudomonas cedrina	0	22
												Bacteria	Pseudomonadota	Gammaproteobacteria	Pseudomonadales	Pseudomonadaceae	Pseudomonas	Pseudomonas chlororaphis	100	881
												Bacteria	Pseudomonadota	Gammaproteobacteria	Pseudomonadales	Pseudomonadaceae	Pseudomonas	Pseudomonas cichorii	0	905
												Bacteria	Pseudomonadota	Gammaproteobacteria	Pseudomonadales	Pseudomonadaceae	Pseudomonas	Pseudomonas citronellolis	56	580
												Bacteria	Pseudomonadota	Gammaproteobacteria	Pseudomonadales	Pseudomonadaceae	Pseudomonas	Pseudomonas congelans	0	40
												Bacteria	Pseudomonadota	Gammaproteobacteria	Pseudomonadales	Pseudomonadaceae	Pseudomonas	Pseudomonas coronafaciens	0	166
												Bacteria	Pseudomonadota	Gammaproteobacteria	Pseudomonadales	Pseudomonadaceae	Pseudomonas	Pseudomonas corrugata	0	69
												Bacteria	Pseudomonadota	Gammaproteobacteria	Pseudomonadales	Pseudomonadaceae	Pseudomonas	Pseudomonas cremoricolorata	25	126
												Bacteria	Pseudomonadota	Gammaproteobacteria	Pseudomonadales	Pseudomonadaceae	Pseudomonas	Pseudomonas cucumis	28	32
												Bacteria	Pseudomonadota	Gammaproteobacteria	Pseudomonadales	Pseudomonadaceae	Halopseudomonas	Pseudomonas denitrificans	0	26
												Bacteria	Pseudomonadota	Gammaproteobacteria	Pseudomonadales	Pseudomonadaceae	Pseudomonas	Pseudomonas donghuensis	32	355
												Bacteria	Pseudomonadota	Gammaproteobacteria	Pseudomonadales	Pseudomonadaceae	Pseudomonas	Pseudomonas entomophila	200	4982
												Bacteria	Pseudomonadota	Gammaproteobacteria	Pseudomonadales	Pseudomonadaceae	Pseudomonas	Pseudomonas eucalypticola	0	129
												Bacteria	Pseudomonadota	Gammaproteobacteria	Pseudomonadales	Pseudomonadaceae	Pseudomonas	Pseudomonas extremaustralis	69	128
												Bacteria	Pseudomonadota	Gammaproteobacteria	Pseudomonadales	Pseudomonadaceae	Pseudomonas	Pseudomonas fakonensis	112	80
												Bacteria	Pseudomonadota	Gammaproteobacteria	Pseudomonadales	Pseudomonadaceae	Pseudomonas	Pseudomonas fluorescens	117	2858
												Bacteria	Pseudomonadota	Gammaproteobacteria	Pseudomonadales	Pseudomonadaceae	Pseudomonas	Pseudomonas fortuita	226	330
												Bacteria	Pseudomonadota	Gammaproteobacteria	Pseudomonadales	Pseudomonadaceae	Pseudomonas	Pseudomonas fragi	78	46
												Bacteria	Pseudomonadota	Gammaproteobacteria	Pseudomonadales	Pseudomonadaceae	Pseudomonas	Pseudomonas fulva	259	1626
												Bacteria	Pseudomonadota	Gammaproteobacteria	Pseudomonadales	Pseudomonadaceae	Pseudomonas	Pseudomonas guariconensis	130	2006
												Bacteria	Pseudomonadota	Gammaproteobacteria	Pseudomonadales	Pseudomonadaceae	Pseudomonas	Pseudomonas hamedanensis	0	53
												Bacteria	Pseudomonadota	Gammaproteobacteria	Pseudomonadales	Pseudomonadaceae	Pseudomonas	Pseudomonas helleri	537	27
												Bacteria	Pseudomonadota	Gammaproteobacteria	Pseudomonadales	Pseudomonadaceae	Pseudomonas	Pseudomonas hunanensis	108	54
												Bacteria	Pseudomonadota	Gammaproteobacteria	Pseudomonadales	Pseudomonadaceae	Pseudomonas	Pseudomonas hygromyciniae	24	30
												Bacteria	Pseudomonadota	Gammaproteobacteria	Pseudomonadales	Pseudomonadaceae	Pseudomonas	Pseudomonas inefficax	240	3796
												Bacteria	Pseudomonadota	Gammaproteobacteria	Pseudomonadales	Pseudomonadaceae	Pseudomonas	Pseudomonas juntendi	1951	23504
												Bacteria	Pseudomonadota	Gammaproteobacteria	Pseudomonadales	Pseudomonadaceae	Pseudomonas	Pseudomonas kermanshahensis	1978	212
												Bacteria	Pseudomonadota	Gammaproteobacteria	Pseudomonadales	Pseudomonadaceae	Pseudomonas	Pseudomonas kielensis	0	264
												Bacteria	Pseudomonadota	Gammaproteobacteria	Pseudomonadales	Pseudomonadaceae	Pseudomonas	Pseudomonas knackmussii	0	85
												Bacteria	Pseudomonadota	Gammaproteobacteria	Pseudomonadales	Pseudomonadaceae	Pseudomonas	Pseudomonas kurunegalensis	48394	5484
												Bacteria	Pseudomonadota	Gammaproteobacteria	Pseudomonadales	Pseudomonadaceae	Pseudomonas	Pseudomonas laurentiana	35	281
												Bacteria	Pseudomonadota	Gammaproteobacteria	Pseudomonadales	Pseudomonadaceae	Pseudomonas	Pseudomonas leptonychotis	0	91
												Bacteria	Pseudomonadota	Gammaproteobacteria	Pseudomonadales	Pseudomonadaceae	Pseudomonas	Pseudomonas libanensis	0	24
												Bacteria	Pseudomonadota	Gammaproteobacteria	Pseudomonadales	Pseudomonadaceae	Pseudomonas	Pseudomonas lijiangensis	0	20
												Bacteria	Pseudomonadota	Gammaproteobacteria	Pseudomonadales	Pseudomonadaceae	Pseudomonas	Pseudomonas lundensis	20	0
												Bacteria	Pseudomonadota	Gammaproteobacteria	Pseudomonadales	Pseudomonadaceae	Pseudomonas	Pseudomonas luteola	0	590
												Bacteria	Pseudomonadota	Gammaproteobacteria	Pseudomonadales	Pseudomonadaceae	Pseudomonas	Pseudomonas marginalis	22	284
												Bacteria	Pseudomonadota	Gammaproteobacteria	Pseudomonadales	Pseudomonadaceae	Pseudomonas	Pseudomonas marincola	0	46
												Bacteria	Pseudomonadota	Gammaproteobacteria	Pseudomonadales	Pseudomonadaceae	Pseudomonas	Pseudomonas maumuensis	70	27
												Bacteria	Pseudomonadota	Gammaproteobacteria	Pseudomonadales	Pseudomonadaceae	Pseudomonas	Pseudomonas mediterranea	0	116
												Bacteria	Pseudomonadota	Gammaproteobacteria	Pseudomonadales	Pseudomonadaceae	Pseudomonas	Pseudomonas monteilii	29413	55533
												Bacteria	Pseudomonadota	Gammaproteobacteria	Pseudomonadales	Pseudomonadaceae	Pseudomonas	Pseudomonas moraviensis	0	116
												Bacteria	Pseudomonadota	Gammaproteobacteria	Pseudomonadales	Pseudomonadaceae	Pseudomonas	Pseudomonas mosselii	250282	60068
												Bacteria	Pseudomonadota	Gammaproteobacteria	Pseudomonadales	Pseudomonadaceae	Pseudomonas	Pseudomonas muyukensis	96	107
												Bacteria	Pseudomonadota	Gammaproteobacteria	Pseudomonadales	Pseudomonadaceae	Pseudomonas	Pseudomonas nitroreducens	0	486
												Bacteria	Pseudomonadota	Gammaproteobacteria	Pseudomonadales	Pseudomonadaceae	Pseudomonas	Pseudomonas ogarae	0	132
												Bacteria	Pseudomonadota	Gammaproteobacteria	Pseudomonadales	Pseudomonadaceae	Pseudomonas	Pseudomonas oryzae	216	2408
												Bacteria	Pseudomonadota	Gammaproteobacteria	Pseudomonadales	Pseudomonadaceae	Pseudomonas	Pseudomonas oryzihabitans	114	184
												Bacteria	Pseudomonadota	Gammaproteobacteria	Pseudomonadales	Pseudomonadaceae	Pseudomonas	Pseudomonas oryziphila	368	240
												Bacteria	Pseudomonadota	Gammaproteobacteria	Pseudomonadales	Pseudomonadaceae	Pseudomonas	Pseudomonas palmensis	391	681
												Bacteria	Pseudomonadota	Gammaproteobacteria	Pseudomonadales	Pseudomonadaceae	Pseudomonas	Pseudomonas paraeruginosa	0	94
												Bacteria	Pseudomonadota	Gammaproteobacteria	Pseudomonadales	Pseudomonadaceae	Pseudomonas	Pseudomonas parafulva	528	1508
												Bacteria	Pseudomonadota	Gammaproteobacteria	Pseudomonadales	Pseudomonadaceae	Pseudomonas	Pseudomonas petroselini	0	42
												Viruses	Uroviricota	Caudoviricetes				Pseudomonas phage PS-1	0	93
												Bacteria	Pseudomonadota	Gammaproteobacteria	Pseudomonadales	Pseudomonadaceae	Pseudomonas	Pseudomonas phenolilytica	1510	41427
												Bacteria	Pseudomonadota	Gammaproteobacteria	Pseudomonadales	Pseudomonadaceae	Pseudomonas	Pseudomonas phytophila	25	0
												Bacteria	Pseudomonadota	Gammaproteobacteria	Pseudomonadales	Pseudomonadaceae	Pseudomonas	Pseudomonas piscis	43	39
												Bacteria	Pseudomonadota	Gammaproteobacteria	Pseudomonadales	Pseudomonadaceae	Pseudomonas	Pseudomonas plecoglossicida	629	6088
												Bacteria	Pseudomonadota	Gammaproteobacteria	Pseudomonadales	Pseudomonadaceae	Pseudomonas	Pseudomonas poae	0	24
												Bacteria	Pseudomonadota	Gammaproteobacteria	Pseudomonadales	Pseudomonadaceae	Pseudomonas	Pseudomonas pohangensis	0	32
												Bacteria	Pseudomonadota	Gammaproteobacteria	Pseudomonadales	Pseudomonadaceae	Pseudomonas	Pseudomonas promysalinigenes	7067	2110
												Bacteria	Pseudomonadota	Gammaproteobacteria	Pseudomonadales	Pseudomonadaceae	Pseudomonas	Pseudomonas protegens	105	149
												Bacteria	Pseudomonadota	Gammaproteobacteria	Pseudomonadales	Pseudomonadaceae	Pseudomonas	Pseudomonas putida	22021	98716
												Bacteria	Pseudomonadota	Gammaproteobacteria	Pseudomonadales	Pseudomonadaceae	Pseudomonas	Pseudomonas qingdaonensis	898	1324
												Bacteria	Pseudomonadota	Gammaproteobacteria	Pseudomonadales	Pseudomonadaceae	Pseudomonas	Pseudomonas rhizosphaerae	0	116
												Bacteria	Pseudomonadota	Gammaproteobacteria	Pseudomonadales	Pseudomonadaceae	Pseudomonas	Pseudomonas rhodesiae	26	72
												Bacteria	Pseudomonadota	Gammaproteobacteria	Pseudomonadales	Pseudomonadaceae	Pseudomonas	Pseudomonas saudiphocaensis	173	12455
												Bacteria	Pseudomonadota	Gammaproteobacteria	Pseudomonadales	Pseudomonadaceae	Pseudomonas	Pseudomonas sediminis	6515	1505
												Bacteria	Pseudomonadota	Gammaproteobacteria	Pseudomonadales	Pseudomonadaceae	Pseudomonas	Pseudomonas shirazensis	296	263
												Bacteria	Pseudomonadota	Gammaproteobacteria	Pseudomonadales	Pseudomonadaceae	Pseudomonas	Pseudomonas shirazica	789	17323
												Bacteria	Pseudomonadota	Gammaproteobacteria	Pseudomonadales	Pseudomonadaceae	Pseudomonas	Pseudomonas sichuanensis	221	270
												Bacteria	Pseudomonadota	Gammaproteobacteria	Pseudomonadales	Pseudomonadaceae	Pseudomonas	Pseudomonas sihuiensis	225	2904
												Bacteria	Pseudomonadota	Gammaproteobacteria	Pseudomonadales	Pseudomonadaceae	Pseudomonas	Pseudomonas silesiensis	0	31
												Bacteria	Pseudomonadota	Gammaproteobacteria	Pseudomonadales	Pseudomonadaceae	Pseudomonas	Pseudomonas siliginis	0	25
												Bacteria	Pseudomonadota	Gammaproteobacteria	Pseudomonadales	Pseudomonadaceae	Pseudomonas	Pseudomonas solani	0	39
												Bacteria	Pseudomonadota	Gammaproteobacteria	Pseudomonadales	Pseudomonadaceae	Pseudomonas	Pseudomonas soli	508	217
												Bacteria	Pseudomonadota	Gammaproteobacteria	Pseudomonadales	Pseudomonadaceae	Pseudomonas	Pseudomonas sp.	42527	352601
												Bacteria	Pseudomonadota	Gammaproteobacteria	Pseudomonadales	Pseudomonadaceae	Pseudomonas	Pseudomonas synxantha	0	77
												Bacteria	Pseudomonadota	Gammaproteobacteria	Pseudomonadales	Pseudomonadaceae	Pseudomonas	Pseudomonas syringae	46	1814
												Bacteria	Pseudomonadota	Gammaproteobacteria	Pseudomonadales	Pseudomonadaceae	Pseudomonas	Pseudomonas thivervalensis	0	44
												Bacteria	Pseudomonadota	Gammaproteobacteria	Pseudomonadales	Pseudomonadaceae	Pseudomonas	Pseudomonas tohonis	43	35
												Bacteria	Pseudomonadota	Gammaproteobacteria	Pseudomonadales	Pseudomonadaceae	Pseudomonas	Pseudomonas tolaasii	0	77
												Bacteria	Pseudomonadota	Gammaproteobacteria	Pseudomonadales	Pseudomonadaceae	Pseudomonas	Pseudomonas triclosanedens	52	187
												Bacteria	Pseudomonadota	Gammaproteobacteria	Pseudomonadales	Pseudomonadaceae	Pseudomonas	Pseudomonas tructae	52	247
												Bacteria	Pseudomonadota	Gammaproteobacteria	Pseudomonadales	Pseudomonadaceae	Pseudomonas	Pseudomonas vanderleydeniana	0	863
												Bacteria	Pseudomonadota	Gammaproteobacteria	Pseudomonadales	Pseudomonadaceae	Pseudomonas	Pseudomonas veronii	76	745
												Bacteria	Pseudomonadota	Gammaproteobacteria	Pseudomonadales	Pseudomonadaceae	Pseudomonas	Pseudomonas viciae	0	105
												Bacteria	Pseudomonadota	Gammaproteobacteria	Pseudomonadales	Pseudomonadaceae	Pseudomonas	Pseudomonas viridiflava	0	28
												Bacteria	Pseudomonadota	Gammaproteobacteria	Pseudomonadales	Pseudomonadaceae	Pseudomonas	Pseudomonas vranovensis	45	208
												Bacteria	Pseudomonadota	Gammaproteobacteria	Pseudomonadales	Pseudomonadaceae	Pseudomonas	Pseudomonas wadenswilerensis	0	129
												Bacteria	Pseudomonadota	Gammaproteobacteria	Pseudomonadales	Pseudomonadaceae	Pseudomonas	Pseudomonas wenzhouensis	783	16863
												Bacteria	Pseudomonadota	Gammaproteobacteria	Pseudomonadales	Pseudomonadaceae	Pseudomonas	Pseudomonas xantholysinigenes	336	65
												Bacteria	Pseudomonadota	Gammaproteobacteria	Pseudomonadales	Pseudomonadaceae	Pseudomonas	Pseudomonas xanthosomatis	319	985
												Bacteria	Pseudomonadota	Gammaproteobacteria	Pseudomonadales	Pseudomonadaceae	Pseudomonas	Pseudomonas yamanorum	22	0
												Bacteria	Actinomycetota	Actinomycetes	Pseudonocardiales	Pseudonocardiaceae	Pseudonocardia	Pseudonocardia alni	0	78
												Bacteria	Bacteroidota	Sphingobacteriia	Sphingobacteriales	Sphingobacteriaceae	Pseudopedobacter	Pseudopedobacter saltans	30839	24
												Bacteria	Pseudomonadota	Alphaproteobacteria	Hyphomicrobiales	Rhizobiaceae	Pseudorhizobium	Pseudorhizobium banfieldiae	30	29
												Bacteria	Pseudomonadota	Alphaproteobacteria	Rhodobacterales	Roseobacteraceae	Pseudosulfitobacter	Pseudosulfitobacter pseudonitzschiae	37	0
												Bacteria	Pseudomonadota	Betaproteobacteria	Rhodocyclales	Zoogloeaceae	Pseudothauera	Pseudothauera hydrothermalis	306	1820
												Bacteria	Pseudomonadota	Gammaproteobacteria	Lysobacterales	Lysobacteraceae	Pseudoxanthomonas	Pseudoxanthomonas daejeonensis	0	74
												Bacteria	Pseudomonadota	Gammaproteobacteria	Lysobacterales	Lysobacteraceae	Pseudoxanthomonas	Pseudoxanthomonas japonensis	0	26
												Bacteria	Pseudomonadota	Gammaproteobacteria	Lysobacterales	Lysobacteraceae	Pseudoxanthomonas	Pseudoxanthomonas koreensis	27	27
												Bacteria	Pseudomonadota	Gammaproteobacteria	Lysobacterales	Lysobacteraceae	Pseudoxanthomonas	Pseudoxanthomonas mexicana	63	177
												Bacteria	Pseudomonadota	Gammaproteobacteria	Lysobacterales	Lysobacteraceae	Pseudoxanthomonas	Pseudoxanthomonas sp.	20	0
												Bacteria	Pseudomonadota	Gammaproteobacteria	Lysobacterales	Lysobacteraceae	Pseudoxanthomonas	Pseudoxanthomonas sp.	0	65
												Bacteria	Pseudomonadota	Gammaproteobacteria	Lysobacterales	Lysobacteraceae	Pseudoxanthomonas	Pseudoxanthomonas suwonensis	0	210
												Bacteria	Pseudomonadota	Gammaproteobacteria	Moraxellales	Moraxellaceae	Psychrobacter	Psychrobacter maritimus	30	0
												Bacteria	Pseudomonadota	Gammaproteobacteria	Moraxellales	Moraxellaceae	Psychrobacter	Psychrobacter sp.	24	0
												Bacteria	Pseudomonadota	Gammaproteobacteria	Alteromonadales	Pseudoalteromonadaceae	Psychrosphaera	Psychrosphaera ytuae	65	263
												Bacteria	Pseudomonadota	Alphaproteobacteria	Rhodobacterales	Paracoccaceae	Pukyongiella	Pukyongiella litopenaei	23	0
												Bacteria	Pseudomonadota	Betaproteobacteria	Burkholderiales	Comamonadaceae	Pulveribacter	Pulveribacter suum	458	1414
												Bacteria	Pseudomonadota	Betaproteobacteria	Rhodocyclales	Azonexaceae	Quatrionicoccus	Quatrionicoccus australiensis	36	0
												Bacteria	Pseudomonadota	Gammaproteobacteria	Enterobacterales	Yersiniaceae	Rahnella	Rahnella aceris	132	0
												Bacteria	Pseudomonadota	Betaproteobacteria	Burkholderiales	Burkholderiaceae	Ralstonia	Ralstonia insidiosa	26	0
												Bacteria	Pseudomonadota	Betaproteobacteria	Burkholderiales	Burkholderiaceae	Ralstonia	Ralstonia mannitolilytica	145	352
												Bacteria	Pseudomonadota	Betaproteobacteria	Burkholderiales	Burkholderiaceae	Ralstonia	Ralstonia pseudosolanacearum	65	56
												Bacteria	Pseudomonadota	Betaproteobacteria	Burkholderiales	Burkholderiaceae	Ralstonia	Ralstonia solanacearum	0	38
												Bacteria	Pseudomonadota	Betaproteobacteria	Burkholderiales	Burkholderiaceae	Ralstonia	Ralstonia sp.	40	0
												Bacteria	Pseudomonadota	Betaproteobacteria	Burkholderiales	Comamonadaceae	Ramlibacter	Ramlibacter tataouinensis	0	23
												Bacteria	Pseudomonadota	Gammaproteobacteria	Enterobacterales	Enterobacteriaceae	Raoultella	Raoultella ornithinolytica	1433	674
												Bacteria	Pseudomonadota	Gammaproteobacteria	Enterobacterales	Enterobacteriaceae	Raoultella	Raoultella planticola	1915	80
												Bacteria	Pseudomonadota	Gammaproteobacteria	Enterobacterales	Enterobacteriaceae	Raoultella	Raoultella sp.	37	26
												Bacteria	Pseudomonadota	Gammaproteobacteria	Enterobacterales	Enterobacteriaceae	Raoultella	Raoultella terrigena	0	114
												Viruses	Uroviricota	Caudoviricetes		Casjensviridae	Redjacvirus	Redjacvirus redjac	133	0
												Bacteria	Pseudomonadota	Gammaproteobacteria	Chromatiales	Chromatiaceae	Rheinheimera	Rheinheimera mangrovi	5635	2310
												Bacteria	Pseudomonadota	Gammaproteobacteria	Chromatiales	Chromatiaceae	Rheinheimera	Rheinheimera sp.	12034	5557
												Bacteria	Pseudomonadota	Alphaproteobacteria	Hyphomicrobiales	Rhizobiaceae	Rhizobium	Rhizobium anhuiense	0	87
												Bacteria	Pseudomonadota	Alphaproteobacteria	Hyphomicrobiales	Rhizobiaceae	Rhizobium	Rhizobium oryzihabitans	0	81
												Bacteria	Pseudomonadota	Alphaproteobacteria	Hyphomicrobiales	Rhizobiaceae	Rhizobium	Rhizobium rhizogenes	0	599
												Bacteria	Pseudomonadota	Alphaproteobacteria	Hyphomicrobiales	Rhizobiaceae	Rhizobium	Rhizobium rosettiformans	80	0
												Bacteria	Pseudomonadota	Alphaproteobacteria	Hyphomicrobiales	Rhizobiaceae	Rhizobium	Rhizobium sp.	346	490
												Bacteria	Pseudomonadota	Gammaproteobacteria	Pseudomonadales	Pseudomonadaceae	Pseudomonas	Pseudomonas triclosanedens	52	187
												Bacteria	Pseudomonadota	Gammaproteobacteria	Pseudomonadales	Pseudomonadaceae	Pseudomonas	Pseudomonas tructae	52	247
												Bacteria	Pseudomonadota	Gammaproteobacteria	Pseudomonadales	Pseudomonadaceae	Pseudomonas	Pseudomonas vanderleydeniana	0	863
												Bacteria	Pseudomonadota	Gammaproteobacteria	Pseudomonadales	Pseudomonadaceae	Pseudomonas	Pseudomonas veronii	76	745
												Bacteria	Pseudomonadota	Gammaproteobacteria	Pseudomonadales	Pseudomonadaceae	Pseudomonas	Pseudomonas viciae	0	105
												Bacteria	Pseudomonadota	Gammaproteobacteria	Pseudomonadales	Pseudomonadaceae	Pseudomonas	Pseudomonas viridiflava	0	28
												Bacteria	Pseudomonadota	Gammaproteobacteria	Pseudomonadales	Pseudomonadaceae	Pseudomonas	Pseudomonas vranovensis	45	208
												Bacteria	Pseudomonadota	Gammaproteobacteria	Pseudomonadales	Pseudomonadaceae	Pseudomonas	Pseudomonas wadenswilerensis	0	129
												Bacteria	Pseudomonadota	Gammaproteobacteria	Pseudomonadales	Pseudomonadaceae	Pseudomonas	Pseudomonas wenzhouensis	783	16863
												Bacteria	Pseudomonadota	Gammaproteobacteria	Pseudomonadales	Pseudomonadaceae	Pseudomonas	Pseudomonas xantholysinigenes	336	65
												Bacteria	Pseudomonadota	Gammaproteobacteria	Pseudomonadales	Pseudomonadaceae	Pseudomonas	Pseudomonas xanthosomatis	319	985
												Bacteria	Pseudomonadota	Gammaproteobacteria	Pseudomonadales	Pseudomonadaceae	Pseudomonas	Pseudomonas yamanorum	22	0
												Bacteria	Actinomycetota	Actinomycetes	Pseudonocardiales	Pseudonocardiaceae	Pseudonocardia	Pseudonocardia alni	0	78
												Bacteria	Bacteroidota	Sphingobacteriia	Sphingobacteriales	Sphingobacteriaceae	Pseudopedobacter	Pseudopedobacter saltans	30839	24
												Bacteria	Pseudomonadota	Alphaproteobacteria	Hyphomicrobiales	Rhizobiaceae	Pseudorhizobium	Pseudorhizobium banfieldiae	30	29
												Bacteria	Pseudomonadota	Alphaproteobacteria	Rhodobacterales	Roseobacteraceae	Pseudosulfitobacter	Pseudosulfitobacter pseudonitzschiae	37	0
												Bacteria	Pseudomonadota	Betaproteobacteria	Rhodocyclales	Zoogloeaceae	Pseudothauera	Pseudothauera hydrothermalis	306	1820
												Bacteria	Pseudomonadota	Gammaproteobacteria	Lysobacterales	Lysobacteraceae	Pseudoxanthomonas	Pseudoxanthomonas daejeonensis	0	74
												Bacteria	Pseudomonadota	Gammaproteobacteria	Lysobacterales	Lysobacteraceae	Pseudoxanthomonas	Pseudoxanthomonas japonensis	0	26
												Bacteria	Pseudomonadota	Gammaproteobacteria	Lysobacterales	Lysobacteraceae	Pseudoxanthomonas	Pseudoxanthomonas koreensis	27	27
												Bacteria	Pseudomonadota	Gammaproteobacteria	Lysobacterales	Lysobacteraceae	Pseudoxanthomonas	Pseudoxanthomonas mexicana	63	177
												Bacteria	Pseudomonadota	Gammaproteobacteria	Lysobacterales	Lysobacteraceae	Pseudoxanthomonas	Pseudoxanthomonas sp.	20	0
												Bacteria	Pseudomonadota	Gammaproteobacteria	Lysobacterales	Lysobacteraceae	Pseudoxanthomonas	Pseudoxanthomonas sp.	0	65
												Bacteria	Pseudomonadota	Gammaproteobacteria	Lysobacterales	Lysobacteraceae	Pseudoxanthomonas	Pseudoxanthomonas suwonensis	0	210
												Bacteria	Pseudomonadota	Gammaproteobacteria	Moraxellales	Moraxellaceae	Psychrobacter	Psychrobacter maritimus	30	0
												Bacteria	Pseudomonadota	Gammaproteobacteria	Pseudomonadales	Pseudomonadaceae	Pseudomonas	Pseudomonas triclosanedens	52	187
												Bacteria	Pseudomonadota	Gammaproteobacteria	Pseudomonadales	Pseudomonadaceae	Pseudomonas	Pseudomonas tructae	52	247
												Bacteria	Pseudomonadota	Gammaproteobacteria	Pseudomonadales	Pseudomonadaceae	Pseudomonas	Pseudomonas vanderleydeniana	0	863
												Bacteria	Pseudomonadota	Gammaproteobacteria	Pseudomonadales	Pseudomonadaceae	Pseudomonas	Pseudomonas veronii	76	745
												Bacteria	Pseudomonadota	Gammaproteobacteria	Pseudomonadales	Pseudomonadaceae	Pseudomonas	Pseudomonas viciae	0	105
												Bacteria	Pseudomonadota	Gammaproteobacteria	Pseudomonadales	Pseudomonadaceae	Pseudomonas	Pseudomonas viridiflava	0	28
												Bacteria	Pseudomonadota	Gammaproteobacteria	Pseudomonadales	Pseudomonadaceae	Pseudomonas	Pseudomonas vranovensis	45	208
												Bacteria	Pseudomonadota	Gammaproteobacteria	Pseudomonadales	Pseudomonadaceae	Pseudomonas	Pseudomonas wadenswilerensis	0	129
												Bacteria	Pseudomonadota	Gammaproteobacteria	Pseudomonadales	Pseudomonadaceae	Pseudomonas	Pseudomonas wenzhouensis	783	16863
												Bacteria	Pseudomonadota	Gammaproteobacteria	Pseudomonadales	Pseudomonadaceae	Pseudomonas	Pseudomonas xantholysinigenes	336	65
												Bacteria	Pseudomonadota	Gammaproteobacteria	Pseudomonadales	Pseudomonadaceae	Pseudomonas	Pseudomonas xanthosomatis	319	985
												Bacteria	Pseudomonadota	Gammaproteobacteria	Pseudomonadales	Pseudomonadaceae	Pseudomonas	Pseudomonas yamanorum	22	0
												Bacteria	Actinomycetota	Actinomycetes	Pseudonocardiales	Pseudonocardiaceae	Pseudonocardia	Pseudonocardia alni	0	78
												Bacteria	Bacteroidota	Sphingobacteriia	Sphingobacteriales	Sphingobacteriaceae	Pseudopedobacter	Pseudopedobacter saltans	30839	24
												Bacteria	Pseudomonadota	Alphaproteobacteria	Hyphomicrobiales	Rhizobiaceae	Pseudorhizobium	Pseudorhizobium banfieldiae	30	29
												Bacteria	Pseudomonadota	Alphaproteobacteria	Rhodobacterales	Roseobacteraceae	Pseudosulfitobacter	Pseudosulfitobacter pseudonitzschiae	37	0
												Bacteria	Pseudomonadota	Betaproteobacteria	Rhodocyclales	Zoogloeaceae	Pseudothauera	Pseudothauera hydrothermalis	306	1820
												Bacteria	Pseudomonadota	Gammaproteobacteria	Lysobacterales	Lysobacteraceae	Pseudoxanthomonas	Pseudoxanthomonas daejeonensis	0	74
												Bacteria	Pseudomonadota	Gammaproteobacteria	Lysobacterales	Lysobacteraceae	Pseudoxanthomonas	Pseudoxanthomonas japonensis	0	26
												Bacteria	Pseudomonadota	Gammaproteobacteria	Lysobacterales	Lysobacteraceae	Pseudoxanthomonas	Pseudoxanthomonas koreensis	27	27
												Bacteria	Pseudomonadota	Gammaproteobacteria	Lysobacterales	Lysobacteraceae	Pseudoxanthomonas	Pseudoxanthomonas mexicana	63	177
												Bacteria	Pseudomonadota	Gammaproteobacteria	Lysobacterales	Lysobacteraceae	Pseudoxanthomonas	Pseudoxanthomonas sp.	20	0
												Bacteria	Pseudomonadota	Gammaproteobacteria	Lysobacterales	Lysobacteraceae	Pseudoxanthomonas	Pseudoxanthomonas sp.	0	65
												Bacteria	Pseudomonadota	Gammaproteobacteria	Lysobacterales	Lysobacteraceae	Pseudoxanthomonas	Pseudoxanthomonas suwonensis	0	210
												Bacteria	Pseudomonadota	Gammaproteobacteria	Moraxellales	Moraxellaceae	Psychrobacter	Psychrobacter maritimus	30	0
												Bacteria	Bacteroidota	Chitinophagia	Chitinophagales	Chitinophagaceae	Rhizosphaericola	Rhizosphaericola mali	255	0
												Bacteria	Pseudomonadota	Alphaproteobacteria	Rhodobacterales		Rhodobacter	Rhodobacter xanthinilyticus	238	0
												Bacteria	Pseudomonadota	Betaproteobacteria	Burkholderiales	Comamonadaceae	Rhodoferax	Rhodoferax antarcticus	71	176
												Bacteria	Pseudomonadota	Betaproteobacteria	Burkholderiales	Comamonadaceae	Rhodoferax	Rhodoferax aquaticus	22	39
												Bacteria	Pseudomonadota	Betaproteobacteria	Burkholderiales	Comamonadaceae	Rhodoferax	Rhodoferax ferrireducens	63	530
												Bacteria	Pseudomonadota	Betaproteobacteria	Burkholderiales	Comamonadaceae	Rhodoferax	Rhodoferax koreensis	0	26
												Bacteria	Pseudomonadota	Betaproteobacteria	Burkholderiales	Comamonadaceae	Rhodoferax	Rhodoferax lithotrophicus	45	98
												Bacteria	Pseudomonadota	Betaproteobacteria	Burkholderiales	Comamonadaceae	Rhodoferax	Rhodoferax saidenbachensis	41	294
												Bacteria	Pseudomonadota	Betaproteobacteria	Burkholderiales	Comamonadaceae	Rhodoferax	Rhodoferax sediminis	200	51
												Bacteria	Pseudomonadota	Betaproteobacteria	Burkholderiales	Comamonadaceae	Rhodoferax	Rhodoferax sp.	22	295
												Bacteria	Bacteroidota	Flavobacteriia	Flavobacteriales	Weeksellaceae	Riemerella	Riemerella anatipestifer	78	127
												Viruses	Uroviricota	Caudoviricetes			Ringroadvirus	Ringroadvirus	0	48
												Bacteria	Bacillota	Clostridia	Peptostreptococcales	Peptostreptococcaceae	Romboutsia	Romboutsia hominis	38	0
												Bacteria	Bacillota	Clostridia	Peptostreptococcales	Peptostreptococcaceae	Romboutsia	Romboutsia ilealis	25	0
												Bacteria	Bacillota	Clostridia	Peptostreptococcales	Peptostreptococcaceae	Romboutsia	Romboutsia sp.	0	23
												Bacteria	Pseudomonadota	Betaproteobacteria	Burkholderiales	Sphaerotilaceae	Roseateles	Roseateles chitinivorans	29	38
												Bacteria	Pseudomonadota	Betaproteobacteria	Burkholderiales	Sphaerotilaceae	Roseateles	Roseateles sp.	45	38
												Bacteria	Pseudomonadota	Alphaproteobacteria	Acetobacterales	Roseomonadaceae	Roseomonas	Roseomonas cutis	0	34
												Bacteria	Pseudomonadota	Alphaproteobacteria	Rhodobacterales	Roseobacteraceae	Roseovarius	Roseovarius sp.	0	20
												Bacteria	Pseudomonadota	Betaproteobacteria	Burkholderiales	Sphaerotilaceae	Rubrivivax	Rubrivivax sp.	0	21
												Bacteria	Pseudomonadota	Betaproteobacteria	Nitrosomonadales	Sterolibacteriaceae	Rugosibacter	Rugosibacter aromaticivorans	173	53
												Bacteria	Bacillota	Clostridia	Eubacteriales	Oscillospiraceae	Ruminococcus	Ruminococcus sp.	25	0
												Bacteria	Bacillota	Bacilli	Lactobacillales	Aerococcaceae	Ruoffia	Ruoffia tabacinasalis	0	34
												Viruses	Uroviricota	Caudoviricetes		Chaseviridae	Sabourvirus	Sabourvirus	0	99
												Bacteria	Pseudomonadota	Gammaproteobacteria	Vibrionales	Vibrionaceae	Salinivibrio	Salinivibrio proteolyticus	42	0
												Bacteria	Pseudomonadota	Gammaproteobacteria	Enterobacterales	Enterobacteriaceae	Salmonella	Salmonella bongori	39	119
												Bacteria	Pseudomonadota	Gammaproteobacteria	Enterobacterales	Enterobacteriaceae	Salmonella	Salmonella enterica	2510	9887
												Bacteria	Actinomycetota	Actinomycetes	Micrococcales	Sanguibacteraceae	Sanguibacter	Sanguibacter sp.	0	175
												Bacteria	Actinomycetota	Actinomycetes	Actinomycetales	Actinomycetaceae	Schaalia	Schaalia sp.	0	21
												Bacteria	Bacillota	Tissierellia	Tissierellales	Tepidimicrobiaceae	Schnuerera	Schnuerera ultunensis	21	6747
												Bacteria	Bacillota	Tissierellia			Sedimentibacter	Sedimentibacter sp.	91	3874
												Bacteria	Bacteroidota	Chitinophagia	Chitinophagales	Chitinophagaceae	Sediminibacterium	Sediminibacterium sp.	21	0
												Bacteria	Bacteroidota	Bacteroidia	Bacteroidales	Prevotellaceae	Segatella	Segatella copri	200	221
												Viruses	Uroviricota	Caudoviricetes		Chimalliviridae	Seoulvirus	Seoulvirus SPN3US	192	0
												Bacteria	Bacillota	Clostridia	Peptostreptococcales	Natronincolaceae	Serpentinicella	Serpentinicella alkaliphila	0	53
												Bacteria	Pseudomonadota	Betaproteobacteria	Burkholderiales	Comamonadaceae	Serpentinimonas	Serpentinimonas maccroryi	43	57
												Bacteria	Pseudomonadota	Betaproteobacteria	Burkholderiales	Comamonadaceae	Serpentinimonas	Serpentinimonas raichei	167	264
												Bacteria	Pseudomonadota	Gammaproteobacteria	Enterobacterales	Yersiniaceae	Serratia	Serratia liquefaciens	20	35
												Bacteria	Pseudomonadota	Gammaproteobacteria	Enterobacterales	Yersiniaceae	Serratia	Serratia marcescens	1752	27721
												Bacteria	Pseudomonadota	Gammaproteobacteria	Enterobacterales	Yersiniaceae	Serratia	Serratia nematodiphila	0	24
												Bacteria	Pseudomonadota	Gammaproteobacteria	Enterobacterales	Yersiniaceae	Serratia	Serratia nevei	123	69
												Bacteria	Pseudomonadota	Gammaproteobacteria	Enterobacterales	Yersiniaceae	Serratia	Serratia odorifera	0	139
												Bacteria	Pseudomonadota	Gammaproteobacteria	Enterobacterales	Yersiniaceae	Serratia	Serratia plymuthica	189	25
												Bacteria	Pseudomonadota	Gammaproteobacteria	Enterobacterales	Yersiniaceae	Serratia	Serratia rubidaea	1364	274
												Bacteria	Pseudomonadota	Gammaproteobacteria	Enterobacterales	Yersiniaceae	Serratia	Serratia sp.	66	21
												Bacteria	Pseudomonadota	Gammaproteobacteria	Enterobacterales	Yersiniaceae	Serratia	Serratia surfactantfaciens	0	236
												Bacteria	Pseudomonadota	Gammaproteobacteria	Enterobacterales	Yersiniaceae	Serratia	Serratia ureilytica	40	386
												Bacteria	Pseudomonadota	Gammaproteobacteria	Alteromonadales	Shewanellaceae	Shewanella	Shewanella acanthi	394	68
												Bacteria	Pseudomonadota	Gammaproteobacteria	Alteromonadales	Shewanellaceae	Shewanella	Shewanella algae	942	917
												Bacteria	Pseudomonadota	Gammaproteobacteria	Alteromonadales	Shewanellaceae	Shewanella	Shewanella amazonensis	38	0
												Bacteria	Pseudomonadota	Gammaproteobacteria	Alteromonadales	Shewanellaceae	Shewanella	Shewanella avicenniae	406	43
												Bacteria	Pseudomonadota	Gammaproteobacteria	Alteromonadales	Shewanellaceae	Shewanella	Shewanella baltica	5284	1808
												Bacteria	Pseudomonadota	Gammaproteobacteria	Alteromonadales	Shewanellaceae	Shewanella	Shewanella bicestrii	137755	12502
												Bacteria	Pseudomonadota	Gammaproteobacteria	Alteromonadales	Shewanellaceae	Shewanella	Shewanella chilikensis	503	595
												Bacteria	Pseudomonadota	Gammaproteobacteria	Alteromonadales	Shewanellaceae	Shewanella	Shewanella cyperi	31	0
												Bacteria	Pseudomonadota	Gammaproteobacteria	Alteromonadales	Shewanellaceae	Shewanella	Shewanella decolorationis	48326	8412
												Bacteria	Pseudomonadota	Gammaproteobacteria	Alteromonadales	Shewanellaceae	Shewanella	Shewanella dokdonensis	99	0
												Bacteria	Pseudomonadota	Gammaproteobacteria	Alteromonadales	Shewanellaceae	Shewanella	Shewanella inventionis	20	43
												Bacteria	Pseudomonadota	Gammaproteobacteria	Alteromonadales	Shewanellaceae	Shewanella	Shewanella khirikhana	83	0
												Bacteria	Pseudomonadota	Gammaproteobacteria	Alteromonadales	Shewanellaceae	Shewanella	Shewanella litorisediminis	38	0
												Bacteria	Pseudomonadota	Gammaproteobacteria	Alteromonadales	Shewanellaceae	Shewanella	Shewanella mangrovisoli	42449	934
												Bacteria	Pseudomonadota	Gammaproteobacteria	Alteromonadales	Shewanellaceae	Shewanella	Shewanella marisflavi	198	0
												Bacteria	Pseudomonadota	Gammaproteobacteria	Alteromonadales	Shewanellaceae	Shewanella	Shewanella mesophila	182	0
												Bacteria	Pseudomonadota	Gammaproteobacteria	Alteromonadales	Shewanellaceae	Shewanella	Shewanella oncorhynchi	742	226
												Bacteria	Pseudomonadota	Gammaproteobacteria	Alteromonadales	Shewanellaceae	Shewanella	Shewanella oneidensis	4548	1469
												Bacteria	Pseudomonadota	Gammaproteobacteria	Alteromonadales	Shewanellaceae	Shewanella	Shewanella psychrotolerans	0	24
												Bacteria	Pseudomonadota	Gammaproteobacteria	Alteromonadales	Shewanellaceae	Shewanella	Shewanella putrefaciens	19164	13863
												Bacteria	Pseudomonadota	Gammaproteobacteria	Alteromonadales	Shewanellaceae	Shewanella	Shewanella seohaensis	101604	7780
												Bacteria	Pseudomonadota	Gammaproteobacteria	Alteromonadales	Shewanellaceae	Shewanella	Shewanella sp.	374203	29326
												Bacteria	Pseudomonadota	Gammaproteobacteria	Alteromonadales	Shewanellaceae	Shewanella	Shewanella woodyi	115	0
												Bacteria	Pseudomonadota	Gammaproteobacteria	Alteromonadales	Shewanellaceae	Shewanella	Shewanella xiamenensis	289943	116141
												Bacteria	Pseudomonadota	Gammaproteobacteria	Alteromonadales	Shewanellaceae	Shewanella	Shewanella yunxiaonensis	955	0
												Bacteria	Pseudomonadota	Gammaproteobacteria	Enterobacterales	Enterobacteriaceae	Shigella	Shigella boydii	63	42
												Bacteria	Pseudomonadota	Gammaproteobacteria	Enterobacterales	Enterobacteriaceae	Shigella	Shigella dysenteriae	106	123
												Bacteria	Pseudomonadota	Gammaproteobacteria	Enterobacterales	Enterobacteriaceae	Shigella	Shigella flexneri	274	169
												Bacteria	Pseudomonadota	Gammaproteobacteria	Enterobacterales	Enterobacteriaceae	Shigella	Shigella sonnei	65	33
												Bacteria	Pseudomonadota	Gammaproteobacteria	Enterobacterales	Enterobacteriaceae	Shigella	Shigella sp.	131	21
												Bacteria	Pseudomonadota	Gammaproteobacteria	Enterobacterales	Enterobacteriaceae	Shimwellia	Shimwellia blattae	324	0
												Bacteria	Pseudomonadota	Alphaproteobacteria	Hyphomicrobiales	Rhizobiaceae	Shinella	Shinella sp.	0	108
												Bacteria	Pseudomonadota	Alphaproteobacteria	Hyphomicrobiales	Rhizobiaceae	Shinella	Shinella zoogloeoides	898	187
												Bacteria	Pseudomonadota	Betaproteobacteria	Burkholderiales	Comamonadaceae	Simplicispira	Simplicispira suum	168	359
												Bacteria	Bacillota	Clostridia	Peptostreptococcales	Anaerovoracaceae	Sinanaerobacter	Sinanaerobacter sp.	0	131
												Bacteria	Pseudomonadota	Gammaproteobacteria	Nevskiales	Nevskiaceae	Sinimarinibacterium	Sinimarinibacterium sp.	491	471
												Bacteria	Pseudomonadota	Alphaproteobacteria	Hyphomicrobiales	Rhizobiaceae	Sinorhizobium	Sinorhizobium fredii	0	21
												Bacteria	Pseudomonadota	Alphaproteobacteria	Hyphomicrobiales	Rhizobiaceae	Sinorhizobium	Sinorhizobium meliloti	0	31
												Viruses	Uroviricota	Caudoviricetes			Sircambvirus	Sircambvirus FZ14	53	0
												Viruses	Uroviricota	Caudoviricetes			Sircambvirus	Sircambvirus justaphage	0	51
												Viruses	Uroviricota	Caudoviricetes			Sircambvirus	Sircambvirus KpV79	0	42
												Viruses	Uroviricota	Caudoviricetes			Sircambvirus	Sircambvirus pKp383	0	32
												Bacteria	Spirochaetota	Spirochaetia	Spirochaetales	Sphaerochaetaceae	Sphaerochaeta	Sphaerochaeta pleomorpha	0	58
												Bacteria	Pseudomonadota	Betaproteobacteria	Burkholderiales	Sphaerotilaceae	Sphaerotilus	Sphaerotilus microaerophilus	30	83
												Bacteria	Pseudomonadota	Betaproteobacteria	Burkholderiales	Sphaerotilaceae	Sphaerotilus	Sphaerotilus sulfidivorans	0	20
												Bacteria	Bacteroidota	Sphingobacteriia	Sphingobacteriales	Sphingobacteriaceae	Sphingobacterium	Sphingobacterium bambusae	2795	0
												Bacteria	Bacteroidota	Sphingobacteriia	Sphingobacteriales	Sphingobacteriaceae	Sphingobacterium	Sphingobacterium cellulitidis	3008	1447
												Bacteria	Bacteroidota	Sphingobacteriia	Sphingobacteriales	Sphingobacteriaceae	Sphingobacterium	Sphingobacterium daejeonense	819	537
												Bacteria	Bacteroidota	Sphingobacteriia	Sphingobacteriales	Sphingobacteriaceae	Sphingobacterium	Sphingobacterium detergens	0	45
												Bacteria	Bacteroidota	Sphingobacteriia	Sphingobacteriales	Sphingobacteriaceae	Sphingobacterium	Sphingobacterium faecium	30	20
												Bacteria	Bacteroidota	Sphingobacteriia	Sphingobacteriales	Sphingobacteriaceae	Sphingobacterium	Sphingobacterium hotanense	1140	131
												Bacteria	Bacteroidota	Sphingobacteriia	Sphingobacteriales	Sphingobacteriaceae	Sphingobacterium	Sphingobacterium lactis	0	1171
												Bacteria	Bacteroidota	Sphingobacteriia	Sphingobacteriales	Sphingobacteriaceae	Sphingobacterium	Sphingobacterium mizutaii	25254	303831
												Bacteria	Bacteroidota	Sphingobacteriia	Sphingobacteriales	Sphingobacteriaceae	Sphingobacterium	Sphingobacterium multivorum	223	243
												Bacteria	Bacteroidota	Sphingobacteriia	Sphingobacteriales	Sphingobacteriaceae	Sphingobacterium	Sphingobacterium oryzagri	21	0
												Bacteria	Bacteroidota	Sphingobacteriia	Sphingobacteriales	Sphingobacteriaceae	Sphingobacterium	Sphingobacterium paramultivorum	66	69
												Bacteria	Bacteroidota	Sphingobacteriia	Sphingobacteriales	Sphingobacteriaceae	Sphingobacterium	Sphingobacterium puteale	82	3365
												Bacteria	Bacteroidota	Sphingobacteriia	Sphingobacteriales	Sphingobacteriaceae	Sphingobacterium	Sphingobacterium siyangense	341	329
												Bacteria	Bacteroidota	Sphingobacteriia	Sphingobacteriales	Sphingobacteriaceae	Sphingobacterium	Sphingobacterium sp.	35376	85595
												Bacteria	Pseudomonadota	Alphaproteobacteria	Sphingomonadales	Sphingomonadaceae	Sphingobium	Sphingobium sp.	0	26
												Bacteria	Pseudomonadota	Alphaproteobacteria	Sphingomonadales	Sphingomonadaceae	Sphingobium	Sphingobium yanoikuyae	0	22
												Bacteria	Pseudomonadota	Alphaproteobacteria	Sphingomonadales	Sphingomonadaceae	Sphingomonas	Sphingomonas flavalba	99	63
												Bacteria	Pseudomonadota	Alphaproteobacteria	Sphingomonadales	Sphingomonadaceae	Sphingomonas	Sphingomonas sp.	0	134
												Bacteria	Pseudomonadota	Alphaproteobacteria	Sphingomonadales	Sphingomonadaceae	Sphingopyxis	Sphingopyxis fribergensis	0	26
												Bacteria	Pseudomonadota	Alphaproteobacteria	Sphingomonadales	Sphingomonadaceae	Sphingopyxis	Sphingopyxis granuli	49	1070
												Bacteria	Pseudomonadota	Alphaproteobacteria	Sphingomonadales	Sphingomonadaceae	Sphingopyxis	Sphingopyxis macrogoltabida	3552	254
												Bacteria	Pseudomonadota	Alphaproteobacteria	Sphingomonadales	Sphingomonadaceae	Sphingopyxis	Sphingopyxis sp.	0	1084
												Bacteria	Pseudomonadota	Alphaproteobacteria	Sphingomonadales	Sphingomonadaceae	Sphingopyxis	Sphingopyxis terrae	31	0
												Bacteria	Pseudomonadota	Alphaproteobacteria	Sphingomonadales	Sphingosinicellaceae	Sphingosinicella	Sphingosinicella microcystinivorans	0	334
												Bacteria	Bacillota	Tissierellia	Tissierellales	Sporanaerobacteraceae	Sporanaerobacter	Sporanaerobacter sp.	0	210
												Bacteria	Bacillota	Bacilli	Bacillales	Staphylococcaceae	Staphylococcus	Staphylococcus gallinarum	231	0
												Bacteria	Pseudomonadota	Gammaproteobacteria	Lysobacterales	Lysobacteraceae	Stenotrophomonas	Stenotrophomonas acidaminiphila	415	1135
												Bacteria	Pseudomonadota	Gammaproteobacteria	Lysobacterales	Lysobacteraceae	Stenotrophomonas	Stenotrophomonas aracearum	0	20
												Bacteria	Pseudomonadota	Gammaproteobacteria	Lysobacterales	Lysobacteraceae	Stenotrophomonas	Stenotrophomonas cyclobalanopsidis	99	343
												Bacteria	Pseudomonadota	Gammaproteobacteria	Lysobacterales	Lysobacteraceae	Stenotrophomonas	Stenotrophomonas geniculata	103	3742
												Bacteria	Pseudomonadota	Gammaproteobacteria	Lysobacterales	Lysobacteraceae	Stenotrophomonas	Stenotrophomonas indicatrix	0	2101
												Bacteria	Pseudomonadota	Gammaproteobacteria	Lysobacterales	Lysobacteraceae	Stenotrophomonas	Stenotrophomonas lactitubi	0	204
												Bacteria	Pseudomonadota	Gammaproteobacteria	Lysobacterales	Lysobacteraceae	Stenotrophomonas	Stenotrophomonas lacuserhaii	0	29
												Bacteria	Pseudomonadota	Gammaproteobacteria	Lysobacterales	Lysobacteraceae	Stenotrophomonas	Stenotrophomonas maltophilia	2554	24346
												Bacteria	Pseudomonadota	Gammaproteobacteria	Lysobacterales	Lysobacteraceae	Stenotrophomonas	Stenotrophomonas nematodicola	100	8329
												Bacteria	Pseudomonadota	Gammaproteobacteria	Lysobacterales	Lysobacteraceae	Stenotrophomonas	Stenotrophomonas nitritireducens	59	4652
												Bacteria	Pseudomonadota	Gammaproteobacteria	Lysobacterales	Lysobacteraceae	Stenotrophomonas	Stenotrophomonas oahuensis	22	247
												Bacteria	Pseudomonadota	Gammaproteobacteria	Lysobacterales	Lysobacteraceae	Stenotrophomonas	Stenotrophomonas pavanii	0	27
												Bacteria	Pseudomonadota	Gammaproteobacteria	Lysobacterales	Lysobacteraceae	Stenotrophomonas	Stenotrophomonas pigmentata	107	34775
												Bacteria	Pseudomonadota	Gammaproteobacteria	Lysobacterales	Lysobacteraceae	Stenotrophomonas	Stenotrophomonas rhizophila	65	290
												Bacteria	Pseudomonadota	Gammaproteobacteria	Lysobacterales	Lysobacteraceae	Stenotrophomonas	Stenotrophomonas riyadhensis	0	38
												Bacteria	Pseudomonadota	Gammaproteobacteria	Lysobacterales	Lysobacteraceae	Stenotrophomonas	Stenotrophomonas sepilia	0	554
												Bacteria	Pseudomonadota	Gammaproteobacteria	Lysobacterales	Lysobacteraceae	Stenotrophomonas	Stenotrophomonas sp.	1233	7064
												Bacteria	Pseudomonadota	Gammaproteobacteria	Lysobacterales	Lysobacteraceae	Stenotrophomonas	Stenotrophomonas tuberculopleuritidis	0	70
												Bacteria	Pseudomonadota	Gammaproteobacteria	Steroidobacterales	Steroidobacteraceae	Steroidobacter	Steroidobacter denitrificans	397	0
												Bacteria	Pseudomonadota	Betaproteobacteria	Nitrosomonadales	Sterolibacteriaceae	Sterolibacterium	Sterolibacterium denitrificans	254	507
												Bacteria	Bacillota	Bacilli	Lactobacillales	Streptococcaceae	Streptococcus	Streptococcus agalactiae	0	36
												Bacteria	Bacillota	Bacilli	Lactobacillales	Streptococcaceae	Streptococcus	Streptococcus alactolyticus	0	97
												Bacteria	Bacillota	Bacilli	Lactobacillales	Streptococcaceae	Streptococcus	Streptococcus anginosus	0	50
												Bacteria	Bacillota	Bacilli	Lactobacillales	Streptococcaceae	Streptococcus	Streptococcus dysgalactiae	43	127
												Bacteria	Bacillota	Bacilli	Lactobacillales	Streptococcaceae	Streptococcus	Streptococcus equi	0	1207
												Bacteria	Bacillota	Bacilli	Lactobacillales	Streptococcaceae	Streptococcus	Streptococcus infantis	0	47
												Bacteria	Bacillota	Bacilli	Lactobacillales	Streptococcaceae	Streptococcus	Streptococcus parasuis	5375	553
												Bacteria	Bacillota	Bacilli	Lactobacillales	Streptococcaceae	Streptococcus	Streptococcus pyogenes	0	68
												Bacteria	Bacillota	Bacilli	Lactobacillales	Streptococcaceae	Streptococcus	Streptococcus sp.	0	208
												Bacteria	Bacillota	Bacilli	Lactobacillales	Streptococcaceae	Streptococcus	Streptococcus suis	84	1985
												Bacteria	Bacillota	Bacilli	Lactobacillales	Streptococcaceae	Streptococcus	Streptococcus uberis	0	86
												Bacteria	Actinomycetota	Actinomycetes	Kitasatosporales	Streptomycetaceae	Streptomyces	Streptomyces sp.	29	20
												Bacteria	Pseudomonadota	Gammaproteobacteria	Pseudomonadales	Pseudomonadaceae	Stutzerimonas	Stutzerimonas balearica	1649	5486
												Bacteria	Pseudomonadota	Gammaproteobacteria	Pseudomonadales	Pseudomonadaceae	Stutzerimonas	Stutzerimonas chloritidismutans	124	2961
												Bacteria	Pseudomonadota	Gammaproteobacteria	Pseudomonadales	Pseudomonadaceae	Stutzerimonas	Stutzerimonas decontaminans	0	208
												Bacteria	Pseudomonadota	Gammaproteobacteria	Pseudomonadales	Pseudomonadaceae	Stutzerimonas	Stutzerimonas degradans	1717	38169
												Bacteria	Pseudomonadota	Gammaproteobacteria	Pseudomonadales	Pseudomonadaceae	Stutzerimonas	Stutzerimonas frequens	214	4419
												Bacteria	Pseudomonadota	Gammaproteobacteria	Pseudomonadales	Pseudomonadaceae	Stutzerimonas	Stutzerimonas kunmingensis	65	5231
												Bacteria	Pseudomonadota	Gammaproteobacteria	Pseudomonadales	Pseudomonadaceae	Stutzerimonas	Stutzerimonas sp.	502	41565
												Bacteria	Pseudomonadota	Gammaproteobacteria	Pseudomonadales	Pseudomonadaceae	Stutzerimonas	Stutzerimonas stutzeri	3110	76207
												Bacteria	Pseudomonadota	Gammaproteobacteria	Pseudomonadales	Pseudomonadaceae	Stutzerimonas	Stutzerimonas urumqiensis	137	2516
												Bacteria	Pseudomonadota	Gammaproteobacteria	Pseudomonadales	Pseudomonadaceae	Stutzerimonas	Stutzerimonas xanthomarina	0	762
												Bacteria	Pseudomonadota	Gammaproteobacteria	Pseudomonadales	Pseudomonadaceae	Stutzerimonas	Stutzerimonas zhaodongensis	49	1217
												Viruses	Uroviricota	Caudoviricetes		Demerecviridae	Sugarlandvirus	Sugarlandvirus IME260	25	87
												Viruses	Uroviricota	Caudoviricetes		Demerecviridae	Sugarlandvirus	Sugarlandvirus sugarland	28	35
												Bacteria	Pseudomonadota	Betaproteobacteria	Nitrosomonadales	Sulfuricellaceae	Sulfuriferula	Sulfuriferula plumbiphila	40	132
												Bacteria	Campylobacterota	Epsilonproteobacteria	Campylobacterales	Sulfurimonadaceae	Sulfurimonas	Sulfurimonas denitrificans	192	0
												Bacteria	Campylobacterota	Epsilonproteobacteria	Campylobacterales	Sulfurimonadaceae	Sulfurimonas	Sulfurimonas sp.	125	0
												Bacteria	Campylobacterota	Epsilonproteobacteria	Campylobacterales	Sulfurimonadaceae	Sulfurimonas	Sulfurimonas xiamenensis	71	0
												Bacteria	Pseudomonadota	Betaproteobacteria	Nitrosomonadales	Thiobacillaceae	Sulfuritortus	Sulfuritortus calidifontis	59	589
												Bacteria	Campylobacterota	Epsilonproteobacteria	Campylobacterales	Sulfurospirillaceae	Sulfurospirillum	Sulfurospirillum deleyianum	52	0
												Bacteria	Campylobacterota	Epsilonproteobacteria	Campylobacterales	Sulfurospirillaceae	Sulfurospirillum	Sulfurospirillum diekertiae	111	0
												Bacteria	Campylobacterota	Epsilonproteobacteria	Campylobacterales	Sulfurospirillaceae	Sulfurospirillum	Sulfurospirillum halorespirans	20	0
												Bacteria	Campylobacterota	Epsilonproteobacteria	Campylobacterales	Sulfurospirillaceae	Sulfurospirillum	Sulfurospirillum sp.	4354	91
												Bacteria	Pseudomonadota	Gammaproteobacteria	Enterobacterales	Enterobacteriaceae	Superficieibacter	Superficieibacter sp.	109	31
												Bacteria	Pseudomonadota	Gammaproteobacteria	Enterobacterales	Enterobacteriaceae	Symbiopectobacterium	Symbiopectobacterium purcellii	30	24
												Bacteria	Pseudomonadota	Alphaproteobacteria	Rhodobacterales	Paracoccaceae	Tabrizicola	Tabrizicola sp.	50	0
												Bacteria	Pseudomonadota	Gammaproteobacteria	Enterobacterales	Erwiniaceae	Tatumella	Tatumella citrea	930	0
												Bacteria	Pseudomonadota	Gammaproteobacteria	Enterobacterales	Erwiniaceae	Tatumella	Tatumella ptyseos	971	0
												Viruses	Uroviricota	Caudoviricetes	Pantevenvirales	Ackermannviridae	Tedavirus	Tedavirus A829	0	216
												Bacteria	Pseudomonadota	Betaproteobacteria	Burkholderiales	Oxalobacteraceae	Telluria	Telluria beijingensis	26	31
												Bacteria	Bacillota	Clostridia	Thermosediminibacterales	Tepidanaerobacteraceae	Tepidanaerobacter	Tepidanaerobacter acetatoxydans	0	80
												Bacteria	Bacillota	Clostridia	Peptostreptococcales	Peptostreptococcaceae	Tepidibacter	Tepidibacter aestuarii	0	20
												Bacteria	Pseudomonadota	Alphaproteobacteria	Hyphomicrobiales	Parvibaculaceae	Tepidicaulis	Tepidicaulis sp.	0	24
												Bacteria	Pseudomonadota	Betaproteobacteria	Burkholderiales		Tepidimonas	Tepidimonas sp.	791	2320
												Bacteria	Pseudomonadota	Gammaproteobacteria	Cellvibrionales	Cellvibrionaceae	Teredinibacter	Teredinibacter turnerae	21	0
												Bacteria	Bacillota	Clostridia	Peptostreptococcales	Peptostreptococcaceae	Terrisporobacter	Terrisporobacter hibernicus	51	0
												Bacteria	Bacillota	Clostridia	Peptostreptococcales	Peptostreptococcaceae	Terrisporobacter	Terrisporobacter mayombei	0	83
												Bacteria	Bacillota	Clostridia	Peptostreptococcales	Peptostreptococcaceae	Terrisporobacter	Terrisporobacter petrolearius	2359	3557
												Bacteria	Bacillota	Clostridia	Peptostreptococcales	Peptostreptococcaceae	Terrisporobacter	Terrisporobacter vanillatitrophus	0	64
												Bacteria	Bacillota	Bacilli	Lactobacillales	Enterococcaceae	Tetragenococcus	Tetragenococcus halophilus	0	22
												Bacteria	Pseudomonadota	Alphaproteobacteria	Rhodospirillales	Thalassobaculaceae	Thalassobaculum	Thalassobaculum sp.	0	23
												Bacteria	Pseudomonadota	Gammaproteobacteria	Oceanospirillales	Oceanospirillaceae	Thalassolituus	Thalassolituus oleivorans	55	34
												Bacteria	Pseudomonadota	Alphaproteobacteria	Rhodospirillales	Thalassospiraceae	Thalassospira	Thalassospira sp.	48	82
												Bacteria	Pseudomonadota	Betaproteobacteria	Rhodocyclales	Zoogloeaceae	Thauera	Thauera aminoaromatica	3605	358
												Bacteria	Pseudomonadota	Betaproteobacteria	Rhodocyclales	Zoogloeaceae	Thauera	Thauera aromatica	89	20
												Bacteria	Pseudomonadota	Betaproteobacteria	Rhodocyclales	Zoogloeaceae	Thauera	Thauera butanivorans	304	168
												Bacteria	Pseudomonadota	Betaproteobacteria	Rhodocyclales	Zoogloeaceae	Thauera	Thauera chlorobenzoica	167	0
												Bacteria	Pseudomonadota	Betaproteobacteria	Rhodocyclales	Zoogloeaceae	Thauera	Thauera humireducens	19869	849
												Bacteria	Pseudomonadota	Betaproteobacteria	Rhodocyclales	Zoogloeaceae	Thauera	Thauera sp.	12889	5100
												Bacteria	Pseudomonadota	Gammaproteobacteria	Vibrionales	Vibrionaceae	Thaumasiovibrio	Thaumasiovibrio subtropicus	0	124
												Bacteria	Bacillota	Clostridia	Thermoanaerobacterales	Thermoanaerobacteraceae	Thermacetogenium	Thermacetogenium phaeum	0	21
												Bacteria	Bacillota	Clostridia	Thermoanaerobacterales	Thermoanaerobacteraceae	Thermoanaerobacterium	Thermoanaerobacterium thermosaccharolyticum	0	68
												Bacteria	Pseudomonadota	Gammaproteobacteria	Lysobacterales	Lysobacteraceae	Thermomonas	Thermomonas brevis	23	0
												Bacteria	Pseudomonadota	Gammaproteobacteria	Lysobacterales	Lysobacteraceae	Thermomonas	Thermomonas paludicola	30	57
												Bacteria	Pseudomonadota	Gammaproteobacteria	Lysobacterales	Lysobacteraceae	Thermomonas	Thermomonas sp.	0	80
												Bacteria	Pseudomonadota	Betaproteobacteria	Nitrosomonadales	Thiobacillaceae	Thiobacillus	Thiobacillus sp.	35	49
												Bacteria	Pseudomonadota	Betaproteobacteria	Burkholderiales		Thiomonas	Thiomonas arsenitoxydans	22	80
												Bacteria	Pseudomonadota	Gammaproteobacteria	Pseudomonadales	Pseudomonadaceae	Thiopseudomonas	Thiopseudomonas alkaliphila	1573	6431
												Bacteria	Pseudomonadota	Gammaproteobacteria	Thiotrichales	Thiotrichaceae	Thiothrix	Thiothrix winogradskyi	0	109
												Bacteria	Bacillota	Tissierellia	Tissierellales	Tissierellaceae	Tissierella	Tissierella carlieri	0	1995804
												Bacteria	Bacillota	Tissierellia	Tissierellales	Tissierellaceae	Tissierella	Tissierella sp.	142	81715
												Bacteria	Pseudomonadota	Alphaproteobacteria	Geminicoccales	Geminicoccaceae	Tistrella	Tistrella bauzanensis	142	29
												Viruses	Uroviricota	Caudoviricetes		Drexlerviridae	Tlsvirus	Tlsvirus blueshaddow	0	50
												Viruses	Uroviricota	Caudoviricetes		Drexlerviridae	Tlsvirus	Tlsvirus DK2017	0	669
												Viruses	Uroviricota	Caudoviricetes		Drexlerviridae	Tlsvirus	Tlsvirus LL5	0	1061
												Viruses	Uroviricota	Caudoviricetes		Drexlerviridae	Tlsvirus	Tlsvirus PHB07	0	1783
												Viruses	Uroviricota	Caudoviricetes		Drexlerviridae	Tlsvirus	Tlsvirus phSE2	0	435
												Viruses	Uroviricota	Caudoviricetes		Drexlerviridae	Tlsvirus	Tlsvirus SP126	0	158
												Viruses	Uroviricota	Caudoviricetes		Drexlerviridae	Tlsvirus	Tlsvirus stevie	0	147
												Viruses	Uroviricota	Caudoviricetes		Drexlerviridae	Tlsvirus	Tlsvirus TLS	0	558
												Viruses	Uroviricota	Caudoviricetes		Drexlerviridae	Tlsvirus	Tlsvirus tv36	0	43
												Viruses	Uroviricota	Caudoviricetes		Drexlerviridae	Tlsvirus	Tlsvirus YSP2	0	1363
												Bacteria	Pseudomonadota	Gammaproteobacteria	Aeromonadales	Aeromonadaceae	Tolumonas	Tolumonas auensis	2601	300
												Bacteria	Pseudomonadota	Gammaproteobacteria	Enterobacterales	Enterobacteriaceae	Trabulsiella	Trabulsiella odontotermitis	64	93
												Bacteria	Spirochaetota	Spirochaetia	Spirochaetales	Treponemataceae	Treponema	Treponema pedis	0	87
												Bacteria	Bacillota	Bacilli	Lactobacillales	Carnobacteriaceae	Trichococcus	Trichococcus flocculiformis	355	57
												Bacteria	Bacillota	Bacilli	Lactobacillales	Carnobacteriaceae	Trichococcus	Trichococcus shcherbakoviae	79	280
												Bacteria	Pseudomonadota	Betaproteobacteria	Burkholderiales	Burkholderiaceae	Trinickia	Trinickia caryophylli	0	139
												Viruses	Uroviricota	Caudoviricetes	Pantevenvirales	Straboviridae	Tulanevirus	Tulanevirus 50ahydr13pp	75	6715
												Viruses	Uroviricota	Caudoviricetes	Pantevenvirales	Straboviridae	Tulanevirus	Tulanevirus 60ahydrpp	170	14174
												Viruses	Uroviricota	Caudoviricetes	Pantevenvirales	Straboviridae	Tulanevirus	Tulanevirus aes12	320	27194
												Viruses	Uroviricota	Caudoviricetes	Pantevenvirales	Straboviridae	Tulanevirus	Tulanevirus aes508	269	25076
												Viruses	Uroviricota	Caudoviricetes	Pantevenvirales	Straboviridae	Tulanevirus	Tulanevirus as4	87	12334
												Viruses	Uroviricota	Caudoviricetes	Pantevenvirales	Straboviridae	Tulanevirus	Tulanevirus asgz	195	13019
												Viruses	Uroviricota	Caudoviricetes	Pantevenvirales	Straboviridae	Tulanevirus	Tulanevirus bteighttwo	267	21771
												Viruses	Uroviricota	Caudoviricetes	Pantevenvirales	Straboviridae	Tulanevirus	Tulanevirus ime13	178	17939
												Bacteria	Bacteroidota	Bacteroidia	Bacteroidales	Bacteroidaceae	Bacteroides	uncultured Bacteroides sp.	74	42
												Bacteria	Bacillota	Clostridia	Eubacteriales	Acutalibacteraceae	Caproiciproducens	uncultured Caproiciproducens sp.	0	107
												Bacteria	Pseudomonadota	Gammaproteobacteria	Pseudomonadales	Pseudomonadaceae	Pseudomonas	uncultured Pseudomonas sp.	0	162
												Bacteria	Pseudomonadota	Gammaproteobacteria	Vibrionales	Vibrionaceae	Vibrio	uncultured Vibrio sp.	21	0
												Bacteria	Pseudomonadota	Betaproteobacteria	Burkholderiales	Oxalobacteraceae	Undibacterium	Undibacterium sp. WLHG33	25	0
												Bacteria	Pseudomonadota	Betaproteobacteria	Burkholderiales	Oxalobacteraceae	Undibacterium	Undibacterium sp. WLX3042	47	78
												Bacteria						unidentified bacterial endosymbiont	22	0
												Bacteria	Pseudomonadota	Betaproteobacteria	Neisseriales	Neisseriaceae	Uruburuella	Uruburuella suis	61	0
												Bacteria	Bacteroidota	Flavobacteriia	Flavobacteriales	Flavobacteriaceae	Vaginella	Vaginella massiliensis	150	89
												Bacteria	Bacillota	Bacilli	Lactobacillales	Enterococcaceae	Vagococcus	Vagococcus carniphilus	3157	0
												Bacteria	Bacillota	Bacilli	Lactobacillales	Enterococcaceae	Vagococcus	Vagococcus fluvialis	1863	12161
												Bacteria	Bacillota	Bacilli	Lactobacillales	Enterococcaceae	Vagococcus	Vagococcus lutrae	0	50
												Bacteria	Bacillota	Clostridia	Lachnospirales	Vallitaleaceae	Vallitalea	Vallitalea pronyensis	0	38
												Bacteria	Pseudomonadota	Betaproteobacteria	Burkholderiales	Comamonadaceae	Vandammella	Vandammella animalimorsus	239	849
												Bacteria	Pseudomonadota	Betaproteobacteria	Burkholderiales	Comamonadaceae	Variovorax	Variovorax paradoxus	91	175
												Bacteria	Pseudomonadota	Betaproteobacteria	Burkholderiales	Comamonadaceae	Variovorax	Variovorax sp.	64	118
												Bacteria	Pseudomonadota	Betaproteobacteria	Burkholderiales	Comamonadaceae	Variovorax	Variovorax ureilyticus	27	0
												Bacteria	Pseudomonadota	Gammaproteobacteria	Oceanospirillales	Oceanospirillaceae	Venatoribacter	Venatoribacter cucullus	132	1247
												Bacteria	Pseudomonadota	Betaproteobacteria	Burkholderiales	Comamonadaceae	Verminephrobacter	Verminephrobacter eiseniae	0	46
												Bacteria	Pseudomonadota	Gammaproteobacteria	Vibrionales	Vibrionaceae	Vibrio	Vibrio aestuarianus	290	0
												Bacteria	Pseudomonadota	Gammaproteobacteria	Vibrionales	Vibrionaceae	Vibrio	Vibrio alginolyticus	149	92
												Bacteria	Pseudomonadota	Gammaproteobacteria	Vibrionales	Vibrionaceae	Vibrio	Vibrio anguillarum	49	0
												Bacteria	Pseudomonadota	Gammaproteobacteria	Vibrionales	Vibrionaceae	Vibrio	Vibrio campbellii	112	78
												Bacteria	Pseudomonadota	Gammaproteobacteria	Vibrionales	Vibrionaceae	Vibrio	Vibrio cholerae	9970	632
												Bacteria	Pseudomonadota	Gammaproteobacteria	Vibrionales	Vibrionaceae	Vibrio	Vibrio cidicii	50	23
												Bacteria	Pseudomonadota	Gammaproteobacteria	Vibrionales	Vibrionaceae	Vibrio	Vibrio cincinnatiensis	41	0
												Bacteria	Pseudomonadota	Gammaproteobacteria	Vibrionales	Vibrionaceae	Vibrio	Vibrio cyclitrophicus	20	0
												Bacteria	Pseudomonadota	Gammaproteobacteria	Vibrionales	Vibrionaceae	Vibrio	Vibrio diabolicus	112	0
												Bacteria	Pseudomonadota	Gammaproteobacteria	Vibrionales	Vibrionaceae	Vibrio	Vibrio fluvialis	1959	95
												Bacteria	Pseudomonadota	Gammaproteobacteria	Vibrionales	Vibrionaceae	Vibrio	Vibrio furnissii	139	188
												Bacteria	Pseudomonadota	Gammaproteobacteria	Vibrionales	Vibrionaceae	Vibrio	Vibrio gallicus	23	58
												Bacteria	Pseudomonadota	Gammaproteobacteria	Vibrionales	Vibrionaceae	Vibrio	Vibrio harveyi	62	0
												Bacteria	Pseudomonadota	Gammaproteobacteria	Vibrionales	Vibrionaceae	Vibrio	Vibrio metoecus	312	88
												Bacteria	Pseudomonadota	Gammaproteobacteria	Vibrionales	Vibrionaceae	Vibrio	Vibrio metschnikovii	194	179
												Bacteria	Pseudomonadota	Gammaproteobacteria	Vibrionales	Vibrionaceae	Vibrio	Vibrio mimicus	178	36
												Bacteria	Pseudomonadota	Gammaproteobacteria	Vibrionales	Vibrionaceae	Vibrio	Vibrio misgurnus	28	0
												Bacteria	Pseudomonadota	Gammaproteobacteria	Vibrionales	Vibrionaceae	Vibrio	Vibrio natriegens	123	26
												Bacteria	Pseudomonadota	Gammaproteobacteria	Vibrionales	Vibrionaceae	Vibrio	Vibrio navarrensis	185	60
												Bacteria	Pseudomonadota	Gammaproteobacteria	Vibrionales	Vibrionaceae	Vibrio	Vibrio ostreae	46	217
												Bacteria	Pseudomonadota	Gammaproteobacteria	Vibrionales	Vibrionaceae	Vibrio	Vibrio owensii	57	43
												Bacteria	Pseudomonadota	Gammaproteobacteria	Vibrionales	Vibrionaceae	Vibrio	Vibrio panuliri	0	22
												Bacteria	Pseudomonadota	Gammaproteobacteria	Vibrionales	Vibrionaceae	Vibrio	Vibrio paracholerae	88	0
												Bacteria	Pseudomonadota	Gammaproteobacteria	Vibrionales	Vibrionaceae	Vibrio	Vibrio parahaemolyticus	1829	656
												Bacteria	Pseudomonadota	Gammaproteobacteria	Vibrionales	Vibrionaceae	Vibrio	Vibrio pelagius	166	38
												Bacteria	Pseudomonadota	Gammaproteobacteria	Vibrionales	Vibrionaceae	Vibrio	Vibrio qinghaiensis	26	0
												Bacteria	Pseudomonadota	Gammaproteobacteria	Vibrionales	Vibrionaceae	Vibrio	Vibrio sp.	142	25
												Bacteria	Pseudomonadota	Gammaproteobacteria	Vibrionales	Vibrionaceae	Vibrio	Vibrio tarriae	75	0
												Bacteria	Pseudomonadota	Gammaproteobacteria	Vibrionales	Vibrionaceae	Vibrio	Vibrio tritonius	40	0
												Bacteria	Pseudomonadota	Gammaproteobacteria	Vibrionales	Vibrionaceae	Vibrio	Vibrio vulnificus	170	30
												Bacteria	Pseudomonadota	Gammaproteobacteria	Vibrionales	Vibrionaceae	Vibrio	Vibrio zhugei	86	0
												Bacteria	Pseudomonadota	Betaproteobacteria	Neisseriales	Neisseriaceae	Vitreoscilla	Vitreoscilla filiformis	64	111
												Bacteria	Pseudomonadota	Betaproteobacteria	Neisseriales	Neisseriaceae	Vitreoscilla	Vitreoscilla massiliensis	5388	57
												Bacteria	Pseudomonadota	Betaproteobacteria	Neisseriales	Neisseriaceae	Vitreoscilla	Vitreoscilla sp.	33	0
												Bacteria	Pseudomonadota	Betaproteobacteria	Neisseriales	Neisseriaceae	Vitreoscilla	Vitreoscilla stercoraria	37	0
												Bacteria	Pseudomonadota	Betaproteobacteria	Neisseriales	Chromobacteriaceae	Vogesella	Vogesella sp.	9327	2797
												Bacteria	Pseudomonadota	Gammaproteobacteria	Oceanospirillales	Halomonadaceae	Vreelandella	Vreelandella aquamarina	26	59
												Bacteria	Pseudomonadota	Gammaproteobacteria	Oceanospirillales	Halomonadaceae	Vreelandella	Vreelandella piezotolerans	30	62
												Bacteria	Bacteroidota	Flavobacteriia	Flavobacteriales	Weeksellaceae	Weeksella	Weeksella virosa	104	143
												Bacteria	Bacillota	Bacilli	Lactobacillales	Lactobacillaceae	Weissella	Weissella cibaria	1407	0
												Bacteria	Bacillota	Bacilli	Lactobacillales	Lactobacillaceae	Weissella	Weissella confusa	391	0
												Bacteria	Bacillota	Bacilli	Lactobacillales	Lactobacillaceae	Weissella	Weissella paramesenteroides	613	0
												Viruses	Uroviricota	Caudoviricetes		Lindbergviridae	Wifcevirus	Wifcevirus ECML117	0	22
												Viruses	Uroviricota	Caudoviricetes		Lindbergviridae	Wifcevirus	Wifcevirus WFH	0	26
												Bacteria	Pseudomonadota	Gammaproteobacteria	Cardiobacteriales	Ignatzschineriaceae	Wohlfahrtiimonas	Wohlfahrtiimonas chitiniclastica	323	0
												Bacteria	Bacillota	Clostridia	Eubacteriales	Clostridiaceae	Wukongibacter	Wukongibacter baidiensis	0	33
												Bacteria	Bacillota	Clostridia	Eubacteriales	Clostridiaceae	Wukongibacter	Wukongibacter sp.	82	167
												Bacteria	Pseudomonadota	Alphaproteobacteria	Hyphomicrobiales	Xanthobacteraceae	Xanthobacter	Xanthobacter autotrophicus	0	48
												Bacteria	Pseudomonadota	Alphaproteobacteria	Hyphomicrobiales	Xanthobacteraceae	Xanthobacter	Xanthobacter dioxanivorans	0	61
												Bacteria	Pseudomonadota	Alphaproteobacteria	Hyphomicrobiales	Xanthobacteraceae	Xanthobacter	Xanthobacter sp.	0	50
												Bacteria	Pseudomonadota	Gammaproteobacteria	Lysobacterales	Lysobacteraceae	Xanthomonas	Xanthomonas albilineans	43	61
												Bacteria	Pseudomonadota	Gammaproteobacteria	Lysobacterales	Lysobacteraceae	Xanthomonas	Xanthomonas arboricola	58	86
												Bacteria	Pseudomonadota	Gammaproteobacteria	Lysobacterales	Lysobacteraceae	Xanthomonas	Xanthomonas axonopodis	374	1835
												Bacteria	Pseudomonadota	Gammaproteobacteria	Lysobacterales	Lysobacteraceae	Xanthomonas	Xanthomonas boreopolis	42	53
												Bacteria	Pseudomonadota	Gammaproteobacteria	Lysobacterales	Lysobacteraceae	Xanthomonas	Xanthomonas campestris	31	83
												Bacteria	Pseudomonadota	Gammaproteobacteria	Lysobacterales	Lysobacteraceae	Xanthomonas	Xanthomonas cannabis	0	29
												Bacteria	Pseudomonadota	Gammaproteobacteria	Lysobacterales	Lysobacteraceae	Xanthomonas	Xanthomonas citri	20	123
												Bacteria	Pseudomonadota	Gammaproteobacteria	Lysobacterales	Lysobacteraceae	Xanthomonas	Xanthomonas cucurbitae	229	74
												Bacteria	Pseudomonadota	Gammaproteobacteria	Lysobacterales	Lysobacteraceae	Xanthomonas	Xanthomonas euvesicatoria	109	239
												Bacteria	Pseudomonadota	Gammaproteobacteria	Lysobacterales	Lysobacteraceae	Xanthomonas	Xanthomonas hortorum	0	20
												Bacteria	Pseudomonadota	Gammaproteobacteria	Lysobacterales	Lysobacteraceae	Xanthomonas	Xanthomonas oryzae	20	46
												Bacteria	Pseudomonadota	Gammaproteobacteria	Lysobacterales	Lysobacteraceae	Xanthomonas	Xanthomonas prunicola	0	57
												Bacteria	Pseudomonadota	Gammaproteobacteria	Lysobacterales	Lysobacteraceae	Xanthomonas	Xanthomonas rydalmerensis	205	0
												Bacteria	Pseudomonadota	Gammaproteobacteria	Lysobacterales	Lysobacteraceae	Xanthomonas	Xanthomonas sacchari	33	20
												Bacteria	Pseudomonadota	Gammaproteobacteria	Lysobacterales	Lysobacteraceae	Xanthomonas	Xanthomonas sp.	0	62
												Bacteria	Pseudomonadota	Gammaproteobacteria	Lysobacterales	Lysobacteraceae	Xanthomonas	Xanthomonas vesicatoria	26	105
												Bacteria	Bacteroidota	Bacteroidia	Marinilabiliales	Marinilabiliaceae	Xiashengella	Xiashengella succiniciproducens	0	90
												Viruses	Uroviricota	Caudoviricetes			Xuquatrovirus	Xuquatrovirus PTXU04	48	0
												Bacteria	Pseudomonadota	Gammaproteobacteria	Lysobacterales	Lysobacteraceae	Xylella	Xylella fastidiosa	0	143
												Bacteria	Pseudomonadota	Gammaproteobacteria	Enterobacterales	Yersiniaceae	Yersinia	Yersinia canariae	0	24
												Bacteria	Pseudomonadota	Gammaproteobacteria	Enterobacterales	Yersiniaceae	Yersinia	Yersinia enterocolitica	584	76
												Bacteria	Pseudomonadota	Gammaproteobacteria	Enterobacterales	Yersiniaceae	Yersinia	Yersinia hibernica	51	0
												Bacteria	Pseudomonadota	Gammaproteobacteria	Enterobacterales	Yersiniaceae	Yersinia	Yersinia intermedia	0	96
												Bacteria	Pseudomonadota	Gammaproteobacteria	Enterobacterales	Yersiniaceae	Yersinia	Yersinia ruckeri	29	0
												Viruses	Uroviricota	Caudoviricetes			Zewailvirus	Zewailvirus ZCEC13	0	44
												Viruses	Uroviricota	Caudoviricetes		Casjensviridae	Zhonglingvirus	Zhonglingvirus SAP012	1144	3383
												Bacteria	Pseudomonadota	Gammaproteobacteria	Cellvibrionales	Spongiibacteraceae	Zhongshania	Zhongshania aliphaticivorans	386	568
												Bacteria	Pseudomonadota	Gammaproteobacteria	Aeromonadales	Aeromonadaceae	Zobellella	Zobellella denitrificans	0	81
												Bacteria	Pseudomonadota	Gammaproteobacteria	Aeromonadales	Aeromonadaceae	Zobellella	Zobellella sp.	0	45
